# Supplementary material for: Proteometabolomic Study of Compatible Interaction in Tomato Fruit Challenged with Sclerotinia rolfsii Illustrates Novel Protein Network during Disease Progression
Source: Front Plant Sci. 2016 Jul 26;7:1034. doi: 10.3389/fpls.2016.01034 (PMC4960257; doi:10.3389/fpls.2016.01034)
Supplement: Supplementary file 1 [file Table1.XLSX]

## Sheet: Sheet3
Supplementary Table S1. Statistical analysis of PSRPs identified by LC-MS/MS and MALDI-TOF/TOF.
Functional Category	Spot no.a	Name of protein	Control				24hpi				48hpi				72hpi				96hpi				120hpi
			Avg Normalized valueb	SDc	CVd		Avg Normalized valueb	SDc	CVd		Avg Normalized valueb	SDc	CVd		Avg Normalized valueb	SDc	CVd		Avg Normalized valueb	SDc	CVd		Avg Normalized valueb	SDc	CVd
Development	*SltS-117	Actin depolymerizing factor	1452.69	572.106	32.1558		2817.89	241.555	6.9991		1470.27	43.1497	2.3963		0	0	0		2572.64	177.171	5.623		0	0	0
	SltS-284	Late-embryogenesis abundant protein 2	5297.73	259.776	4.0037		1718.2	456.833	21.7089		4159.65	625.061	12.2693		4147.9	866.754	17.0617		0	0	0		2162.72	419.028	15.8196
	*SltS-143	Late-embryogenesis abundant protein 2	5522.7	450.567	6.6614		2933.77	176.594	4.9148		0	0	0		1983.91	175.041	7.204		1870.11	116.733	5.0966		716.111	193.75	22.091
Metabolism	SltS-1033	1-aminocyclopropane-1-carboxylate oxidase	0	0	0		2858.28	603.005	17.2255		0	0	0		2783.29	932.173	27.3459		1959.9	268.91	11.2028		1120.97	477.404	34.7734
	SltS-1046	1-aminocyclopropane-1-carboxylate oxidase	0	0	0		0	0	0		2267.77	223.522	8.0478		2803.74	946.596	27.5665		851.995	118.78	11.3831		576.365	21.1461	2.9956
	SltS-826	1-aminocyclopropane-1-carboxylate oxidase-like protein	2162.79	131.925	4.9805		0	0	0		1610.59	371.473	18.832		3484.94	459.738	10.7713		0	0	0		0	0	0
	SltS-562	2-isopropylmalate synthase 1	496.4	160.309	26.3682		1899.18	514.86	22.1349		0	0	0		1412.06	206.929	11.9653		1543.17	65.1913	3.4493		2760.21	378.17	11.1866
	*SltS-916	2 oxoglutarate dioxygenase	3656.18	312.499	6.9787		1676.27	98.1886	4.7827		0	0	0		1145.02	168.408	12.0089		0	0	0		1184.31	179.892	12.4023
	*SltS-404	Oxoglutarate dioxygenase	846.532	229.038	22.0912		0	0	0		826.955	139.924	13.8154		0	0	0		0	0	0		2123.25	661.827	25.4506
	*SltS-533	3 isopropylmalate dehydratase large subunit	3058.7	474.827	12.6752		2550.11	774.369	24.7938		736.935	126.854	14.0549		3385.7	1402.08	33.8125		0	0	0		1984.41	217.964	8.9682
	SltS-413	4-hydroxy-3-methylbut-2-enyl diphosphate reductase	3679.07	1329.42	29.5038		2129.03	263.735	10.1144		0	0	0		463.473	121.236	21.358		3407.4	369.907	8.8639		3183.44	749.206	19.2158
	SltS-341	Acetylornithine deacetylase or succinyl-diaminopimelate desuccinylase	0	0	0		316.283	40.0376	10.3359		358.899	128.455	29.2235		3937.09	1041.89	21.6073		432.262	27.1596	5.1302		0	0	0
	SltS-329	Acid beta-fructofuranosidase	0	0	0		0	0	0		678.76	207.428	24.952		0	0	0		325.964	20.2868	5.0816		842.475	263.271	25.5153
	SltS-763	Adenylate kinase	1533.73	656.081	34.9271		4613.07	486.434	8.6097		1727.74	488.964	23.1074		2232.53	491.103	17.961		1125.92	146.515	10.6249		800.31	253.11	25.823
	*SltS-927	Alcohol dehydrogenase 2	996.735	323.946	26.5367		1788.6	344.401	15.7219		2046.6	338.889	13.52		943.013	250.419	21.6823		575.49	122.529	17.3843		1717.56	627.609	29.8354
	SltS-482	Alcohol dehydrogenase 2	2852.87	132.94	3.8048		1059.25	101.255	7.805		592.512	174.306	24.0198		0	0	0		0	0	0		0	0	0
	SltS-601	Alcohol dehydrogenase 2	0	0	0		192.807	22.2532	9.4238		122.864	46.4587	30.8742		0	0	0		247.705	95.5809	31.5058		1710.66	445.492	21.2633
	SltS-1018	Aldo/keto reductase family protein	0	0	0		0	0	0		0	0	0		3334.77	84.3937	2.0663		4180.25	248.902	4.8616		6996.79	1396.05	16.2913
	*SltS-151	Aldo keto reductase family protein	420.838	157.342	30.5271		401.593	44.4674	9.0409		1870.97	103.748	4.5276		0	0	0		0	0	0		0	0	0
	SltS-459	ATP synthase subunit beta	0	0	0		1407.97	110.337	6.3986		0	0	0		473.164	98.8242	17.0532		438.081	164.875	30.7295		0	0	0
	*SltS-563	Carbonic anhydrase	138.148	53.0286	31.3415		345.724	35.8214	8.4599		830.968	99.7755	9.8038		0	0	0		0	0	0		0	0	0
	SltS-795	Enolase	0	0	0		4330.89	1095.21	20.6479		2494.55	320.093	10.477		2963.58	870.417	23.9809		0	0	0		1751.5	701.433	32.6987
	SltS-818	Enolase	0	0	0		181.451	39.1275	17.6066		378.052	114.248	24.6747		344.733	116.075	27.4923		0	0	0		0	0	0
	SltS-865	Fatty acid oxidation complex subunit alpha	6093.8	604.194	8.0955		15900.3	1914.14	9.8293		0	0	0		0	0	0		5616.56	1227.49	17.8444		1177.24	368.003	25.5236
	SltS-293	Glutamine synthetase	930.837	141.079	12.375		2670.65	232.844	7.1187		615.425	128.16	17.0032		2110.05	380.861	14.7376		5293.83	1068.19	16.4753		1009.96	186.645	15.0891
	SltS-1012	Glyceraldehyde 3-phosphate dehydrogenase	2681.23	331.746	10.1024		0	0	0		472.695	61.9687	10.704		3265.67	697.586	17.4413		0	0	0		776.21	186.408	19.6083
	SltS-774	Hydrolase alpha/beta fold family protein	6530.23	1016.27	12.7068		13760.3	3006.35	17.8387		3295.16	354.086	8.7738		3163.31	737.385	19.033		0	0	0		0	0	0
	SltS-779	Lactoylglutathione lyase	0	0	0		2048.25	683.026	27.2275		0	0	0		0	0	0		733.999	174.019	19.3578		12769.6	2879.01	18.4086
	SltS-846	Leucyl aminopeptidase	826.988	114.507	11.3054		1587.61	264.727	13.6148		0	0	0		0	0	0		1244.95	301.825	19.795		590.73	212.527	29.3752
	SltS-516	Malate dehydrogenase	0	0	0		1185.93	326.911	22.5073		2100.21	134.681	5.236		1810.54	187.111	8.4381		0	0	0		430.49	74.2967	14.0916
	*SltS-897	Malate dehydrogenase	0	0	0		0	0	0		258.56	48.3282	15.2613		325.894	69.0183	17.2919		820.81	153.779	15.2971		770.877	170.486	18.0575
	*SltS-1093	Malate dehydrogenase	4523.41	1648.21	29.751		3215.98	1211.48	30.7579		4171.63	182.229	3.5667		0	0	0		1504.11	66.0597	3.586		0	0	0
	*SltS-334	Monodehydroascorbate reductase	890.08	343.73	31.5313		762.398	38.4467	4.1175		472.934	40.9832	7.0755		615.672	57.3065	7.5999		0	0	0		0	0	0
	SltS-813	Phosphoglycerate kinase	593.481	129.865	17.8665		939.25	184.386	16.0288		0	0	0		1488.71	292.047	16.0176		0	0	0		5211.59	2002.68	31.3759
	*SltS-1022	S formyl glutathione hydrolase	2610.34	63.4941	1.9861		1757.97	481.319	22.355		0	0	0		0	0	0		0	0	0		1562.9	439.455	22.9582
Protein folding, modification, degradation	*SltS-441	26S protease regulatory subunit 4	386.66	150.975	31.8809		630	132.978	17.2343		1398.46	256.423	14.9714		0	0	0		0	0	0		310.295	52.6093	13.8434
	SltS-498	Chaperone DnaK	1363.14	384.001	23.001		1109.6	407.75	30.0041		1950.47	617.651	25.8559		0	0	0		3163.58	544.199	14.0454		1969.17	813.364	33.7254
	SltS-560	Chaperone DnaK	151.062	63.2764	34.2012		0	0	0		1087.4	95.2561	7.1525		0	0	0		633.471	131.724	16.9782		418.864	47.7956	9.3169
	SltS-557	Chaperonin	0	0	0		0	0	0		442.53	154.326	28.4742		0	0	0		1143.04	110.055	7.8615		763.185	156.442	16.737
	SltS-213	Chaperonin	520.642	60.36	9.466		0	0	0		918.916	233.075	20.7097		0	0	0		260.122	77.9042	24.4533		0	0	0
	SltS-625	chaperonin	395.107	120.614	24.9251		855.617	213.395	20.3638		821.992	127.039	12.619		234.448	77.3801	26.9486		396.899	7.0952	1.4596		588.639	123.161	17.0835
	*SltS-193	CLASS II heat shock protein	0	0			0	0			4267.25	583.187	11.1587		2038.49	200.647	8.0367		1166.92	26.1199	1.8276		0	0	0
	SltS-514	Heat shock protein 90	0	0	0		575.582	127.215	18.0462		1718.38	333.173	15.8309		1583.21	150.666	7.7702		0	0	0		2554.33	388.477	12.4177
	SltS-709	T-complex protein 1 subunit gamma	0	0	0		0	0	0		0	0	0		5447.37	511.024	7.6597		1204.04	188.906	12.8103		1310.58	368.795	22.9761
Redox homeostasis	*SltS-187	Ascorbate peroxidase	779.517	217.599	22.7922		0	0	0		0	0	0		0	0	0		1760.72	257.742	11.9522		2173.81	124.635	4.6814
	SltS-356	Peroxiredoxin	0	0	0		1037.6	291.985	22.9766		0	0	0		0	0	0		1038.27	32.1047	2.5247		1357.55	251.839	15.1469
Signaling	SltS-515	Inositol monophosphatase 3	0	0	0		0	0	0		1506.37	263.313	14.2723		1394.05	213.632	12.5125		0	0	0		2057.28	259.487	10.2986
Stress Response	SltS-607	Major allergen Mal d 1	0	0	0		0	0	0		2098.21	243.715	9.4839		1792.53	306.493	13.9607		1616.85	97.1369	4.9053		0	0	0
	*SltS-506	Major allergen Mal d2	1043.53	291.151	22.7808		0	0	0		1171.78	411.839	28.697		1687.6	399.604	19.3337		0	0	0		4463.23	928.105	16.9786
	*SltS-460	Major latex protein	0	0	0		0	0	0		657.096	203.344	25.2672		0	0	0		1501.06	389.112	21.1656		623.499	181.451	23.7618
	SltS-755	Peptide methionine sulfoxide reductase msrA	0	0	0		0	0	0		0	0	0		976.979	334.145	27.9257		1036.84	318.994	25.1204		861.167	165.318	15.6742
	*SltS-910	Stress induced protein sti1-like protein	845.451	322.198	31.1163		0	0	0		0	0	0		4695.08	1274.9	22.1712		0	0	0		2068.61	67.586	2.6677
	SltS-868	Stress-induced protein sti1-like protein	6872.37	304.958	3.6232		1001.13	423.288	34.5222		6805.39	1074.15	12.8874		908.868	26.236	2.357		2726.31	273.841	8.2012		3406.08	229.569	5.5032
Transport	*SltS-704	14-3-3	23690.6	10692.4	36.8513		9623.36	8344.49	70.799		3.51117	2.80775	65.2924		267.461	447.52	136.618		5310.57	6637.13	102.045		825.417	336.939	33.3298
	SltS-838	Mitochondrial processing peptidase alpha subunit	660.507	168.635	20.8461		1420.31	145.024	8.337		643.128	221.282	28.0933		444.783	95.0063	17.4405		1901.39	523.65	22.4866		236.548	19.8604	6.8552
	SltS-349	V-type ATP synthase alpha chain	2924.81	83.7405	2.3377		2093.25	802.529	31.3035		0	0	0		2876.05	244.941	6.9538		1997.88	769.172	31.4346		0	0	0
aSpot number as given on the 2-D gel images. bAverage normalized protein expression value. cStandard deviation. dCoeficient of variation. ‘*’ spots identified by MALDI-TOF/TOF
