# Supplementary material for: Proteometabolomic Study of Compatible Interaction in Tomato Fruit Challenged with Sclerotinia rolfsii Illustrates Novel Protein Network during Disease Progression
Source: Front Plant Sci. 2016 Jul 26;7:1034. doi: 10.3389/fpls.2016.01034 (PMC4960257; doi:10.3389/fpls.2016.01034)
Supplement: Supplementary file 3 [file Table3.XLS]

## Sheet: MS-MS details
Supplementary Table S3. The MS/MS detail of the identified protein spots by LC-ESI-MS/MS and MALDI-TOF/TOF are given below.
Proteins Identified by LC-ESI-MS/MS
Functional category	Spot IDa	Name of Protein	Scoreb	Threshold scorec	Number of Peptides	% Coverage	SOL IDd	Thr. MW/pI	Exp. MW/pI	Observed	Mr(expt)	Mr(calc)	Delta	Miss	Rank	Unique	Peptide
Development	SltS-284	Late-embryogenesis abundant protein 2	141	33	32	21	Solyc08g015690.2.1	35.226/4.66	30.7493/6.4089	557.115	556.108	556.358	-0.2506	0	1		K.LPISK.E 762 763
										590.084	589.077	589.343	-0.2668	0	1	U	K.SATLAK.N 883 884
										744.062	743.055	742.332	0.7229	0	1	U	R.GTGYSMK.G 1181
										758.998	757.991	758.327	-0.3358	0	2	U	R.GTGYSMK.G
										407.057	812.1	812.501	-0.4005	0	1	U	R.ITIPLEK.N 14 15 18 19 20 1242 1246
										813.16	812.153	812.501	-0.3483	0	1	U	R.ITIPLEK.N 1243 1245
										474.563	947.111	946.508	0.603	1	1	U	K.EGGTTNLKK.N
										503.534	1005.05	1005.51	-0.4607	0	1	U	K.GFIQDIGEK.I 567 568 569 572 573 574
										635.08	1268.15	1268.67	-0.5198	0	1	U	R.FSFEETVAVLK.L 1004
										682.538	1363.06	1362.66	0.4013	0	1	U	K.GNINVDTPFGAMK.L 1094
Metabolism	SltS-1033	1-aminocyclopropane-1-carboxylate oxidase	250	33	33	23	Solyc07g049530.2.1	36.018/5.13	34.2432/6.9427	625.057	624.05	624.294	-0.2445	0	3		R.FEAMK.A
										641.03	640.023	640.289	-0.2663	0	1		R.FEAMK.A
										664.08	663.073	663.395	-0.3228	0	1		K.LYAGLK.F 1197 1198
										720.058	719.051	719.36	-0.3092	0	1		K.GPNFGTK.V 1250 1253
										786.06	785.053	785.371	-0.3181	0	2	U	K.NAFYGSK.G 1293 1295
										461.072	920.129	920.533	-0.4041	1	2	U	R.FKELVASK.G
										469.492	936.97	936.441	0.529	0	1	U	R.ANTMEMIK.D 525 526 529
										480.557	959.099	959.504	-0.4046	0	1	U	R.VIAQTDGTR.M 588 590 591 592 593 596 1337
										960.161	959.154	959.504	-0.3501	0	1	U	R.VIAQTDGTR.M
										532.97	1063.93	1063.47	0.457	0	1	U	K.FVFDDYMK.L 1346
										541.034	1080.05	1079.46	0.5893	0	4	U	K.FVFDDYMK.L 900
										641.089	1280.16	1279.59	0.5695	0	1	U	K.EAEESTQVYPK.F 1390 1147
										618.048	1851.12	1849.93	1.1926	1	1	U	K.TLVEKEAEESTQVYPK.F
Metabolism	SltS-1046	1-aminocyclopropane-1-carboxylate oxidase	600	34	48	40	Solyc07g049530.2.1	36.018/5.13	36.9356/6.3621	625.012	624.005	624.294	-0.2893	0	3		R.FEAMK.A 1021
										641.016	640.008	640.289	-0.2806	0	1		R.FEAMK.A 1043
										664.05	663.043	663.395	-0.3528	0	1		K.LYAGLK.F 1099
										720.073	719.065	719.36	-0.2948	0	1		K.GPNFGTK.V 1187 1189
										786.099	785.092	785.371	-0.2791	0	1		K.NAFYGSK.G 1233 1236
										461.053	920.091	920.533	-0.4419	1	2		R.FKELVASK.G
										469.02	936.025	936.441	-0.4154	0	1	U	R.ANTMEMIK.D 432 436
										480.551	959.088	959.504	-0.4154	0	1		R.VIAQTDGTR.M 1272 1273 483 484 487 488 490 493 496
										960.147	959.139	959.504	-0.3642	0	1		R.VIAQTDGTR.M 1274 1275
										532.53	1063.05	1063.47	-0.423	0	1		K.FVFDDYMK.L 738
										541.069	1080.12	1079.46	0.6596	0	1		K.FVFDDYMK.L
										640.552	1279.09	1279.59	-0.5035	0	1	U	K.EAEESTQVYPK.F 1039 1040
										693.15	1384.29	1384.64	-0.359	0	1		K.DEQWIDVPPMR.H 1141
										799.57	1597.13	1596.72	0.4091	1	1	U	R.FEAMKAMESDPIASA.- 1240 1241
										543.03	1626.07	1626.84	-0.7758	0	1		K.VSNYPPCPKPDLIK.G
										617.403	1849.19	1849.93	-0.7428	1	1	U	K.TLVEKEAEESTQVYPK.F 1003
										926.131	1850.25	1849.93	0.3171	1	1	U	K.TLVEKEAEESTQVYPK.F 1328 1266
										1024.08	2046.14	2045.98	0.1634	0	1	U	R.MSLASFYNPGSDAVIYPAK.T 1329
Metabolism	SltS-826	1-aminocyclopropane-1-carboxylate oxidase-like protein	585	34	42	40	Solyc09g089580.2.1	41.507/5.61	41.3685/5.1869	603.065	602.058	602.327	-0.2697	0	10		K.EIVDK.V
										675.055	674.048	674.371	-0.3231	0	1	U	R.TLQGTR.Q
										695.952	694.945	695.313	-0.3678	0	1		K.AFDDTK.A
										695.952	694.945	695.313	-0.3674	0	1		K.AFDDTK.A
										695.966	694.959	695.313	-0.3535	0	1		K.AFDDTK.A
										434.95	867.885	868.381	-0.4965	0	1	U	R.VEESYDK.M
										434.973	867.93	868.381	-0.451	0	1	U	R.VEESYDK.M
										434.989	867.963	868.381	-0.4188	0	1	U	R.VEESYDK.M
										917.034	916.027	916.473	-0.4457	0	1	U	R.AISNNVGSR.M
										917.072	916.065	916.473	-0.4078	0	1	U	R.AISNNVGSR.M
										917.082	916.075	916.473	-0.3976	0	1	U	R.AISNNVGSR.M
										459.496	916.978	916.473	0.5053	0	1	U	R.AISNNVGSR.M
										976.009	975.002	975.499	-0.4969	0	1	U	R.GLDGTSALSR.Y
										488.547	975.079	975.499	-0.4197	0	1	U	R.GLDGTSALSR.Y
										976.089	975.082	975.499	-0.4167	0	1	U	R.GLDGTSALSR.Y
										488.55	975.086	975.499	-0.4131	0	1	U	R.GLDGTSALSR.Y
										976.147	975.14	975.499	-0.3585	0	1	U	R.GLDGTSALSR.Y
										489	975.986	975.499	0.487	0	1	U	R.GLDGTSALSR.Y
										489.056	976.097	975.499	0.599	0	1	U	R.GLDGTSALSR.Y
										489.075	976.135	975.499	0.637	0	1	U	R.GLDGTSALSR.Y
										526.015	1050.02	1050.53	-0.5191	1	1		K.AFDDTKAGVK.G
										569.022	1136.03	1136.7	-0.6663	0	1	U	K.VPQIFVLPPK.D
										569.1	1136.19	1136.7	-0.5103	0	1	U	K.VPQIFVLPPK.D
										569.143	1136.27	1136.7	-0.4246	0	1	U	K.VPQIFVLPPK.D
										642.008	1282	1282.58	-0.5812	0	1	U	R.QFFEQDNEVK.K
										642.488	1282.96	1282.58	0.379	0	1	U	R.QFFEQDNEVK.K
										657.63	1313.25	1313.69	-0.4413	0	1	U	K.VVYTSNLDLYK.S
										657.87	1313.73	1313.69	0.0387	0	1	U	K.VVYTSNLDLYK.S
										658.053	1314.09	1313.69	0.4037	0	1	U	K.VVYTSNLDLYK.S
										658.103	1314.19	1313.69	0.5049	0	1	U	K.VVYTSNLDLYK.S
										721.393	1440.77	1441.78	-1.0106	1	1	U	K.KVVYTSNLDLYK.S
										481.907	1442.7	1441.78	0.9165	1	1	U	K.KVVYTSNLDLYK.S
										486.69	1457.05	1456.68	0.3726	1	1	U	R.VEESYDKMSELK.A
										595.985	1784.93	1784.92	0.0124	0	1	U	K.LYGPITELLSEDNPPK.Y
										893.58	1785.15	1784.92	0.2258	0	1	U	K.LYGPITELLSEDNPPK.Y
										893.656	1785.3	1784.92	0.3786	0	1	U	K.LYGPITELLSEDNPPK.Y
										623.316	1866.93	1867.81	-0.886	0	1	U	R.MSITCFFGESPYQSSK.L
										934.502	1866.99	1867.81	-0.8233	0	1	U	R.MSITCFFGESPYQSSK.L
										935.051	1868.09	1867.81	0.2761	0	1	U	R.MSITCFFGESPYQSSK.L
										943.033	1884.05	1883.81	0.2448	0	1	U	R.MSITCFFGESPYQSSK.L + Oxidation (M)
										943.041	1884.07	1883.81	0.2613	0	1	U	R.MSITCFFGESPYQSSK.L + Oxidation (M)
										1154.45	3460.32	3460.57	-0.249	0	1	U	R.DTIFCYMAPNPPSLQEFPTPCGESLIDFSK.D
Metabolism	SltS-562	2-isopropylmalate synthase 1	1008	33	60	36	Solyc08g014130.2.1	67.526/5.81	43.5301/6.5357	573.06	572.053	572.328	-0.2755	0	1		K.LDVAR.Q
										730.982	729.975	730.386	-0.4109	0	1	U	R.EQVVEK.A
										731.072	730.064	730.386	-0.3217	0	7	U	R.EQVVEK.A
										731.1	730.093	730.386	-0.2934	0	3	U	R.EQVVEK.A
										407.002	811.989	812.385	-0.396	0	1		R.SMVAYAR.S + Oxidation (M)
										407.039	812.063	812.385	-0.3217	0	1		R.SMVAYAR.S + Oxidation (M)
										407.04	812.066	812.385	-0.3196	0	1		R.SMVAYAR.S + Oxidation (M)
										416.04	830.066	829.466	0.5997	1	1		K.EKLDVAR.Q
										416.065	830.116	829.466	0.6501	1	5		K.EKLDVAR.Q
										433.056	864.097	864.471	-0.374	0	1		R.IFDTTLR.D
										433.102	864.19	864.471	-0.2807	0	1		R.IFDTTLR.D
										474.93	947.846	948.47	-0.6244	0	1	U	R.VSICSIDR.H
										475.03	948.046	948.47	-0.4241	0	1	U	R.VSICSIDR.H
										494.07	986.125	986.54	-0.4142	0	2	U	R.SNEAGIVLGK.L
										494.074	986.134	986.54	-0.4055	0	1	U	R.SNEAGIVLGK.L
										494.093	986.171	986.54	-0.3686	0	1	U	R.SNEAGIVLGK.L
										494.095	986.176	986.54	-0.3634	0	1	U	R.SNEAGIVLGK.L
										494.118	986.222	986.54	-0.318	0	1	U	R.SNEAGIVLGK.L
										627.116	1252.22	1252.6	-0.3834	0	1	U	K.MLELGYDIDGK.E
										627.128	1252.24	1252.6	-0.3601	0	1	U	K.MLELGYDIDGK.E
										627.132	1252.25	1252.6	-0.3518	0	1	U	K.MLELGYDIDGK.E
										421.031	1260.07	1260.63	-0.5647	1	7	U	K.SDIDKAWEAVK.Y
										661.519	1321.02	1321.58	-0.5588	0	1		R.DGEQSPGATMTTK.E
										661.605	1321.2	1321.58	-0.3866	0	1		R.DGEQSPGATMTTK.E
										662.01	1322.01	1321.58	0.4234	0	1		R.DGEQSPGATMTTK.E
										664.596	1327.18	1327.71	-0.5328	0	1		R.QLEVTINGIGER.A
										664.603	1327.19	1327.71	-0.5172	0	1		R.QLEVTINGIGER.A
										664.605	1327.2	1327.71	-0.5142	0	1		R.QLEVTINGIGER.A
										443.582	1327.72	1327.71	0.0146	0	2		R.QLEVTINGIGER.A
										716.165	1430.31	1430.74	-0.4293	0	1		R.AGNASLEEVVMALK.C
										716.168	1430.32	1430.74	-0.423	0	1		R.AGNASLEEVVMALK.C
										716.174	1430.33	1430.74	-0.4111	0	1		R.AGNASLEEVVMALK.C
										871.143	1740.27	1740.84	-0.5648	0	1	U	R.TFSGTGADMDVVISSVR.A
										871.151	1740.29	1740.84	-0.5479	0	1	U	R.TFSGTGADMDVVISSVR.A
										871.163	1740.31	1740.84	-0.5247	0	1	U	R.TFSGTGADMDVVISSVR.A
										581.135	1740.38	1740.84	-0.4532	0	1	U	R.TFSGTGADMDVVISSVR.A
										581.188	1740.54	1740.84	-0.2917	0	1	U	R.TFSGTGADMDVVISSVR.A
										586.616	1756.83	1756.83	-0.0024	0	1	U	R.TFSGTGADMDVVISSVR.A + Oxidation (M)
										884.086	1766.16	1766.74	-0.5848	0	1	U	R.SLGCEDVEFSPEDAGR.S
										884.098	1766.18	1766.74	-0.5603	0	1	U	R.SLGCEDVEFSPEDAGR.S
										884.106	1766.2	1766.74	-0.5452	0	1	U	R.SLGCEDVEFSPEDAGR.S
										589.754	1766.24	1766.74	-0.5004	0	1	U	R.SLGCEDVEFSPEDAGR.S
										589.764	1766.27	1766.74	-0.4728	0	1	U	R.SLGCEDVEFSPEDAGR.S
										589.789	1766.35	1766.74	-0.3958	0	1	U	R.SLGCEDVEFSPEDAGR.S
										650.496	1948.47	1949	-0.5303	0	1	U	K.LGDVQIMCGSLGLSTATVK.L
										650.813	1949.42	1949	0.4203	0	1	U	K.LGDVQIMCGSLGLSTATVK.L
										723.499	2167.48	2168.04	-0.5664	1	1		R.IFDTTLRDGEQSPGATMTTK.E
										723.521	2167.54	2168.04	-0.4999	1	1		R.IFDTTLRDGEQSPGATMTTK.E
										1140.72	2279.44	2280.12	-0.6808	0	1	U	K.LGVDIIEAGFPASSEADFESVK.L
										1140.74	2279.46	2280.12	-0.6595	0	1	U	K.LGVDIIEAGFPASSEADFESVK.L
										1140.74	2279.48	2280.12	-0.6411	0	1	U	K.LGVDIIEAGFPASSEADFESVK.L
										761.019	2280.03	2280.12	-0.0817	0	1	U	K.LGVDIIEAGFPASSEADFESVK.L
										761.07	2280.19	2280.12	0.0717	0	1	U	K.LGVDIIEAGFPASSEADFESVK.L
										761.104	2280.29	2280.12	0.175	0	1	U	K.LGVDIIEAGFPASSEADFESVK.L
										766.488	2296.44	2297.2	-0.7599	0	1	U	R.GEQVLGGLYTGINTQHIVPSSK.M
										766.536	2296.59	2297.2	-0.6166	0	1	U	R.GEQVLGGLYTGINTQHIVPSSK.M
										766.54	2296.6	2297.2	-0.6019	0	1	U	R.GEQVLGGLYTGINTQHIVPSSK.M
										872.861	2615.56	2616.29	-0.7251	0	1	U	K.LIAEEIGNNTDENGFVPVICGLSR.C
										873.164	2616.47	2616.29	0.185	0	1	U	K.LIAEEIGNNTDENGFVPVICGLSR.C
										873.245	2616.71	2616.29	0.4263	0	1	U	K.LIAEEIGNNTDENGFVPVICGLSR.C
Metabolism	SltS-413	4-hydroxy-3-methylbut-2-enyl diphosphate reductase	549	34	51	32	Solyc01g109300.2.1	52.147/5.38	55.1654/5.0447	571.102	570.095	570.313	-0.2174	0	1	U	R.VGPGNK.I 444 445
										638.066	637.059	637.293	-0.2339	0	2	U	R.TMMQK.Y
										425.028	848.042	848.395	-0.3535	0	1	U	R.LEDMDVK.N 774 776 777 778
										850.007	849	848.395	0.6049	0	1	U	R.LEDMDVK.N
										433.031	864.047	864.39	-0.3431	0	1	U	R.LEDMDVK.N 68 785
										438.065	874.116	874.455	-0.3391	0	1	U	K.VWNTVEK.H 791
										449.673	897.331	898.476	-1.1453	0	3	U	K.NIPLEEGK.K
										458.07	914.125	913.548	0.577	0	1	U	K.VVEDVLIK.V
										484.608	967.202	967.486	-0.2843	0	1	U	R.EYTSDIIK.K 827
										503.048	1004.08	1004.5	-0.4156	1	2	U	K.RLEDMDVK.N
										510.633	1019.25	1019.54	-0.2891	0	1	U	R.AVQIAYEAR.K 853 855 856 302
										539.085	1076.16	1075.53	0.6223	0	1	U	K.EATLELMNR.E 365 873 366
										547.023	1092.03	1091.53	0.504	0	1	U	K.EATLELMNR.E 877
										548.584	1095.15	1095.58	-0.4275	1	1	U	R.EYTSDIIKK.L
										574.103	1146.19	1146.61	-0.4158	0	1	U	K.AGIANQTTMLK.G 898 899
										582.152	1162.29	1162.6	-0.3125	0	1	U	K.AGIANQTTMLK.G 911
										449.04	1344.1	1344.69	-0.5903	1	1	U	K.GETEDIGKLVER.T
										673.101	1344.19	1344.69	-0.5002	1	1	U	K.GETEDIGKLVER.T
										726.082	1450.15	1449.69	0.4608	0	1	U	R.GIPSYWIDSEQR.V
										787.077	1572.14	1572.7	-0.5633	0	1	U	K.LAESYGFCWGVER.A
										827.09	1652.17	1652.79	-0.628	0	1	U	K.YAVSEGFDPDVDLVK.A 988 989
										902.609	1803.2	1803.82	-0.6146	0	1	U	K.NMAEATYVCDYILGGK.L 998 1001
										602.084	1803.23	1803.82	-0.5868	0	1	U	K.NMAEATYVCDYILGGK.L
										659.441	1975.3	1975.99	-0.6885	1	1	U	K.AGIANQTTMLKGETEDIGK.L 630 631
Metabolism	SltS-341	Acetylornithine deacetylase or succinyl-diaminopimelate desuccinylase	302	34	39	30	Solyc08g076970.2.1	43.329/5.00	84.146/4.7683	487.028	486.021	486.28	-0.2597	0	1		R.GPVSK.Y
										630.12	629.113	629.375	-0.2621	0	1		K.LIGEAK.Y 1055 1056 1057 1060
										651.11	650.103	650.364	-0.2612	0	1	U	K.EVIYK.F 1105 1106
										451.17	900.326	899.508	0.8179	0	1		K.QILGDLNK.D
										461.91	921.805	921.517	0.2883	0	1		K.DSFVTLLK.K 401
										487.032	972.049	971.54	0.5095	1	10		K.LDTRGPVSK.Y
										559.589	1117.16	1117.58	-0.413	0	1	U	K.YVLPDENIR.G 844 845 847 1295 850 851 854 856 857
										458.13	1371.37	1371.74	-0.3749	0	1	U	K.AINALELGMEALK.E
										687.139	1372.26	1371.74	0.5211	0	1	U	K.AINALELGMEALK.E 1147 1148
										694.654	1387.29	1387.74	-0.4442	0	1	U	K.AINALELGMEALK.E 1156
										698.148	1394.28	1394.74	-0.4631	0	1	U	R.LTPFYNVSDVIK.K
										702.023	1402.03	1401.71	0.3181	0	1		R.GNLIVEYPGTDPK.K 1171 1172
										900.163	1798.31	1797.85	0.4581	0	1		K.YVQNNPPDLIPEEDR.I 1366 1265
										798.15	2391.43	2392.25	-0.8245	0	1	U	K.ATEEVVGYVEPYSITGSLPLIR.D 1372 1373
Metabolism	SltS-329	Acid beta-fructofuranosidase	66	33	16	6	Solyc03g083910.2.1	71.602/5.54	71.4293/4.8767	595.057	594.05	594.301	-0.2514	0	3	U	R.LDYGK.Y 1092 1094
										631.049	630.042	630.301	-0.2592	0	7	U	K.YYASK.T
										715.096	714.088	714.391	-0.303	0	2	U	R.VGDPTVK.Q 1260
										738.057	737.049	737.396	-0.3466	0	1	U	R.TVLYDK.K 1279 1280
										770.076	769.069	769.365	-0.2958	0	2	U	K.TFYDPK.K
										433.519	865.024	865.491	-0.4664	1	1	U	R.TVLYDKK.T 226 228
										550.565	1099.11	1099.58	-0.4628	0	1	U	K.GWASVQSIPR.T 906 910
Metabolism	SltS-763	Adenylate kinase	144	33	17	21	Solyc06g065270.2.1	32.293/6.97	32.9903/5.8124	458.632	915.25	915.539	-0.2894	0	1	U	R.SLSQAVALK.E 805 806
										509.082	1016.15	1016.53	-0.3823	0	1	U	R.VMISGAPASGK.G 825 826
										525.082	1048.15	1048.52	-0.3734	0	1	U	K.GTQCELITK.K
										545.061	1088.11	1087.53	0.5822	0	2	U	R.AEIAAGTENGR.R 843 844
										554.082	1106.15	1106.47	-0.3231	0	1	U	R.LMCPDSQEK.G 851 852
										674.612	1347.21	1347.63	-0.4202	0	1	U	K.YSPPETDEIAAR.L 903 905 906
Metabolism	SltS-482	Alcohol dehydrogenase 2	122	33	5	5	Solyc06g059740.2.1	42.582/5.97	86.3763/5.2508	937.219	1872.42	1873.01	-0.5822	0	1	U	K.GSSVAIFGLGAVGLAAAEGAR.I 1432 1433
										625.419	1873.23	1873.01	0.2281	0	1	U	K.GSSVAIFGLGAVGLAAAEGAR.I 1107
Metabolism	SltS-601	Alcohol dehydrogenase 2	190	33	19	17	Solyc06g059740.2.1	42.582/5.97	91.8401/5.394	417.044	832.073	832.411	-0.3385	0	1	U	R.GVMLNDGK.S
										491.079	980.144	979.57	0.5737	0	2	U	K.INPLAPLDK.V
										523.549	1045.08	1045.51	-0.4283	0	1	U	R.SDIPCVVEK.Y 1307 1309 816 822 823
										529.107	1056.2	1056.59	-0.3928	0	1	U	R.IIGVDLNASR.F 1312
										633.125	1264.24	1264.68	-0.4461	1	1	U	K.KFGVTEFVNPK.D 1375 1376
										625.069	1872.18	1873.01	-0.8213	0	1	U	K.GSSVAIFGLGAVGLAAAEGAR.I 1107 1108
										937.144	1872.27	1873.01	-0.7324	0	1	U	K.GSSVAIFGLGAVGLAAAEGAR.I 1412 1413
Metabolism	SltS-1018	Aldo/keto reductase family protein	104	33	26	25	Solyc09g082720.2.1	38.682/5.91	20.081/5.0305	674.069	673.062	673.365	-0.3031	0	2	U	K.LVEEGK.I 1210 1211
										801.134	800.127	800.428	-0.301	0	1	U	K.LTPDDLK.E 1298 1299
										459.562	917.109	917.497	-0.3883	1	7	U	R.FANTPLKQ.-
										463.022	924.029	924.368	-0.3386	0	1	U	K.CCEESLK.R 1334
										482.053	962.091	962.482	-0.3911	0	1	U	R.FNEQNLAK.N 1342 597 1344 1345
										650.638	1299.26	1299.68	-0.4169	0	1	U	K.NLNDNVQSLGVK.L 1189
										674.115	1346.22	1345.68	0.5356	0	1	U	R.TVPIEETMGELK.K 1208
										679.564	1357.11	1357.65	-0.5417	0	1	U	R.DIEEDVIPLCR.E 1416 1217
										681.58	1361.15	1361.67	-0.5294	0	1	U	R.TVPIEETMGELK.K 1225 1226
										492.036	1473.09	1473.77	-0.6883	1	5	U	R.TVPIEETMGELKK.L
										580.7	1739.08	1738.87	0.2109	0	1	U	K.AVTESLPTGSIMGSHPR.F
Metabolism	SltS-795	Enolase	812	34	38	36	Solyc09g009020.2.1	48.054/5.68	54.764/5.7857	467.031	932.047	931.516	0.5311	0	4	U	K.TCNALLLK.V
										470.057	938.1	937.498	0.6016	0	1	U	K.HIADLAGNK.K
										787.083	1572.15	1572.84	-0.685	0	1	U	K.VNQIGSVTESIEAVK.M
										787.088	1572.16	1572.84	-0.6741	0	1	U	K.VNQIGSVTESIEAVK.M
										787.592	1573.17	1572.84	0.3343	0	1	U	K.VNQIGSVTESIEAVK.M
										793.05	1584.09	1584.79	-0.7003	0	1	U	K.VVIGMDVAASEFYGK.D
										793.05	1584.09	1584.79	-0.7003	0	1	U	K.VVIGMDVAASEFYGK.D
										793.56	1585.11	1584.79	0.3196	0	1	U	K.VVIGMDVAASEFYGK.D
										902.59	1803.16	1803.94	-0.772	0	1	U	R.AAVPSGASTGIYEALELR.D
										602.07	1803.19	1803.94	-0.7485	0	1	U	R.AAVPSGASTGIYEALELR.D
										903.09	1804.17	1803.94	0.2288	0	1	U	R.AAVPSGASTGIYEALELR.D
										602.43	1804.27	1803.94	0.3315	0	1	U	R.AAVPSGASTGIYEALELR.D
										609.66	1825.96	1826.87	-0.9104	0	1	U	R.IEEELGSEAVYAGASFR.K
										914.084	1826.15	1826.87	-0.7159	0	1	U	R.IEEELGSEAVYAGASFR.K
										914.085	1826.15	1826.87	-0.7138	0	1	U	R.IEEELGSEAVYAGASFR.K
										914.098	1826.18	1826.87	-0.6876	0	1	U	R.IEEELGSEAVYAGASFR.K
										610.026	1827.06	1826.87	0.1872	0	1	U	R.IEEELGSEAVYAGASFR.K
										610.063	1827.17	1826.87	0.2982	0	1	U	R.IEEELGSEAVYAGASFR.K
										610.077	1827.21	1826.87	0.3389	0	1	U	R.IEEELGSEAVYAGASFR.K
										940.08	1878.15	1878.97	-0.8282	0	1	U	K.LAMQEFMILPVGAANFK.E
										940.56	1879.11	1878.97	0.1319	0	1	U	K.LAMQEFMILPVGAANFK.E
										668.749	2003.22	2003.1	0.1292	0	2	U	K.LVLPVPAFNVINGGSHAGNK.L
										750.99	2249.95	2251.12	-1.1738	0	1	U	R.SGETEDTFIADLAVGLSTGQIK.T
										751.023	2250.05	2251.12	-1.0739	0	1	U	R.SGETEDTFIADLAVGLSTGQIK.T
										751.047	2250.12	2251.12	-1.0016	0	1	U	R.SGETEDTFIADLAVGLSTGQIK.T
										751.052	2250.14	2251.12	-0.987	0	1	U	R.SGETEDTFIADLAVGLSTGQIK.T
										751.08	2250.22	2251.12	-0.9039	0	1	U	R.SGETEDTFIADLAVGLSTGQIK.T
										1126.15	2250.29	2251.12	-0.8365	0	1	U	R.SGETEDTFIADLAVGLSTGQIK.T
										1126.17	2250.33	2251.12	-0.7965	0	1	U	R.SGETEDTFIADLAVGLSTGQIK.T
										751.129	2250.36	2251.12	-0.7584	0	1	U	R.SGETEDTFIADLAVGLSTGQIK.T
										751.354	2251.04	2251.12	-0.0818	0	1	U	R.SGETEDTFIADLAVGLSTGQIK.T
										1126.66	2251.31	2251.12	0.1884	0	1	U	R.SGETEDTFIADLAVGLSTGQIK.T
										1126.7	2251.39	2251.12	0.2635	0	1	U	R.SGETEDTFIADLAVGLSTGQIK.T
										751.47	2251.39	2251.12	0.2661	0	1	U	R.SGETEDTFIADLAVGLSTGQIK.T
										751.733	2252.18	2251.12	1.0561	0	1	U	R.SGETEDTFIADLAVGLSTGQIK.T
										751.752	2252.23	2251.12	1.1114	0	1	U	R.SGETEDTFIADLAVGLSTGQIK.T
										1127.16	2252.31	2251.12	1.1835	0	1	U	R.SGETEDTFIADLAVGLSTGQIK.T
										785.1	2352.28	2351.26	1.0197	0	1	U	K.LTAEIGEQVQIVGDDLLVTNPK.R
Metabolism	SltS- 818	Enolase	1382	34	73	57	Solyc09g009020.2.1	48.054/5.68	88.6573/5.3964	531.016	530.009	530.306	-0.2975	0	1	U	K.AIAEK.T
										531.052	530.044	530.306	-0.262	0	1	U	K.AIAEK.T
										531.064	530.057	530.306	-0.2499	0	1	U	K.AIAEK.T
										544.044	543.037	543.313	-0.2759	0	10	U	K.AGAAVR.N
										544.054	543.047	543.313	-0.266	0	10	U	K.AGAAVR.N
										561.033	560.025	560.317	-0.2918	0	2		K.TAIEK.A
										561.043	560.036	560.317	-0.2811	0	1		K.TAIEK.A
										561.062	560.055	560.317	-0.262	0	1		K.TAIEK.A
										595.988	594.981	595.297	-0.3157	0	10		K.AGYTGK.V
										595.993	594.986	595.297	-0.311	0	1		K.AGYTGK.V
										596.017	595.01	595.297	-0.2869	0	1		K.AGYTGK.V
										660.952	659.944	660.301	-0.3569	0	2		K.TGAPCR.S
										732.009	731.002	731.385	-0.3836	0	1	U	R.KPVEPY.-
										732.064	731.057	731.385	-0.3288	0	1	U	R.KPVEPY.-
										760.083	759.076	759.413	-0.3368	0	1		K.ISGDQLK.D
										760.092	759.085	759.413	-0.3276	0	1		K.ISGDQLK.D
										801.153	800.146	800.464	-0.3188	0	1		K.EGLELLK.T
										801.154	800.147	800.464	-0.3178	0	6		K.EGLELLK.T
										403.445	804.875	805.445	-0.5699	0	1		K.YNQLLR.I
										403.548	805.082	805.445	-0.3631	0	1		K.YNQLLR.I
										404.042	806.07	805.445	0.6257	0	1		K.YNQLLR.I
										911.009	910.002	910.403	-0.4015	0	1	U	R.DGGSDYLGK.G
										911.021	910.014	910.403	-0.3894	0	1	U	R.DGGSDYLGK.G
										911.021	910.014	910.403	-0.3891	0	1	U	R.DGGSDYLGK.G
										456.03	910.045	910.403	-0.3578	0	1	U	R.DGGSDYLGK.G
										456.034	910.054	910.403	-0.3492	0	1	U	R.DGGSDYLGK.G
										456.45	910.885	910.403	0.4822	0	1	U	R.DGGSDYLGK.G
										466.505	930.995	931.516	-0.5214	0	1		K.TCNALLLK.V
										466.565	931.115	931.516	-0.4006	0	1		K.TCNALLLK.V
										466.579	931.143	931.516	-0.3735	0	1		K.TCNALLLK.V
										466.98	931.946	931.516	0.4294	0	1		K.TCNALLLK.V
										416.042	1245.1	1244.61	0.4955	1	6	U	K.KAGWGVMTSHR.S + Oxidation (M)
										639.986	1277.96	1278.68	-0.7245	1	1		K.ISGDQLKDLYK.S
										640.085	1278.15	1278.68	-0.5272	1	1		K.ISGDQLKDLYK.S
										640.103	1278.19	1278.68	-0.4904	1	1		K.ISGDQLKDLYK.S
										642.036	1282.06	1281.62	0.4373	1	1	U	R.DGGSDYLGKGVSK.A
										783.118	1564.22	1564.89	-0.6731	0	1	U	K.AVNNVNSIIGPALVGK.D
										783.138	1564.26	1564.89	-0.6322	0	1	U	K.AVNNVNSIIGPALVGK.D
										787.068	1572.12	1572.84	-0.714	0	1		K.VNQIGSVTESIEAVK.M
										787.111	1572.21	1572.84	-0.6275	0	1		K.VNQIGSVTESIEAVK.M
										792.997	1583.98	1584.79	-0.8054	0	1		K.VVIGMDVAASEFYGK.D
										793.05	1584.09	1584.79	-0.7003	0	1		K.VVIGMDVAASEFYGK.D
										793.59	1585.17	1584.79	0.3796	0	1		K.VVIGMDVAASEFYGK.D
										801.543	1601.07	1600.78	0.2914	0	1		K.VVIGMDVAASEFYGK.D + Oxidation (M)
										602.045	1803.11	1803.94	-0.8246	0	1		R.AAVPSGASTGIYEALELR.D
										902.596	1803.18	1803.94	-0.7586	0	1		R.AAVPSGASTGIYEALELR.D
										902.632	1803.25	1803.94	-0.6879	0	1		R.AAVPSGASTGIYEALELR.D
										602.1	1803.28	1803.94	-0.6586	0	1		R.AAVPSGASTGIYEALELR.D
										602.379	1804.11	1803.94	0.1773	0	1		R.AAVPSGASTGIYEALELR.D
										602.38	1804.12	1803.94	0.1822	0	1		R.AAVPSGASTGIYEALELR.D
										602.395	1804.16	1803.94	0.226	0	1		R.AAVPSGASTGIYEALELR.D
										903.144	1804.27	1803.94	0.3378	0	1		R.AAVPSGASTGIYEALELR.D
										914.063	1826.11	1826.87	-0.7568	0	1	U	R.IEEELGSEAVYAGASFR.K
										914.086	1826.16	1826.87	-0.7112	0	1	U	R.IEEELGSEAVYAGASFR.K
										914.103	1826.19	1826.87	-0.6777	0	1	U	R.IEEELGSEAVYAGASFR.K
										610.032	1827.07	1826.87	0.2042	0	1	U	R.IEEELGSEAVYAGASFR.K
										610.063	1827.17	1826.87	0.2981	0	1	U	R.IEEELGSEAVYAGASFR.K
										610.08	1827.22	1826.87	0.3495	0	1	U	R.IEEELGSEAVYAGASFR.K
										610.11	1827.31	1826.87	0.4395	0	1	U	R.IEEELGSEAVYAGASFR.K
										610.346	1828.02	1826.87	1.1476	0	1	U	R.IEEELGSEAVYAGASFR.K
										620.693	1859.06	1859.82	-0.7603	1	1	U	K.SYDLNFKEESNDGSQK.I
										621	1859.98	1859.82	0.1609	1	1	U	K.SYDLNFKEESNDGSQK.I
										621.33	1860.97	1859.82	1.1508	1	1	U	K.SYDLNFKEESNDGSQK.I
										751.046	2250.12	2251.12	-1.0059	0	1		R.SGETEDTFIADLAVGLSTGQIK.T
										751.455	2251.34	2251.12	0.2212	0	1		R.SGETEDTFIADLAVGLSTGQIK.T
										751.696	2252.07	2251.12	0.9449	0	1		R.SGETEDTFIADLAVGLSTGQIK.T
										1162.1	2322.18	2323.04	-0.8521	0	1		K.YGQDATNVGDEGGFAPNIQENK.E
										775.23	2322.67	2323.04	-0.3671	0	1		K.YGQDATNVGDEGGFAPNIQENK.E
										775.307	2322.9	2323.04	-0.1376	0	1		K.YGQDATNVGDEGGFAPNIQENK.E
										899.858	2696.55	2696.33	0.2223	1	1	U	R.AAVPSGASTGIYEALELRDGGSDYLGK.G
										900.118	2697.33	2696.33	1.002	1	1	U	R.AAVPSGASTGIYEALELRDGGSDYLGK.G
										993.893	2978.66	2979.33	-0.6757	0	1		K.SFVSEYPIVSIEDPFDQDDWETYAK.L
										994.337	2979.99	2979.33	0.6542	0	1		K.SFVSEYPIVSIEDPFDQDDWETYAK.L
Metabolism	SltS-865	Fatty acid oxidation complex subunit alpha	226	34	30	17	Solyc08g068390.2.1	77.911/5.68	24.3032/6.8806	545.053	544.046	544.322	-0.2765	0	1		R.ISTPK.C
										545.057	544.05	544.322	-0.2725	0	1		R.ISTPK.C
										604.078	603.071	603.359	-0.2881	0	1	U	R.LVGTSK.A
										604.087	603.08	603.359	-0.2795	0	1	U	R.LVGTSK.A
										604.096	603.089	603.359	-0.2702	0	1	U	R.LVGTSK.A
										760.055	759.048	759.359	-0.3105	0	1	U	K.GLPLGGSC.-
										760.056	759.049	759.359	-0.3094	0	1	U	K.GLPLGGSC.-
										486.538	971.061	971.54	-0.4791	0	1	U	K.AIVLTGADGR.F
										486.56	971.106	971.54	-0.4339	0	1	U	K.AIVLTGADGR.F
										486.988	971.962	971.54	0.422	0	1	U	K.AIVLTGADGR.F
										487.551	973.088	973.544	-0.4563	0	1	U	K.ELVLSNTAK.G
										487.555	973.095	973.544	-0.4494	0	1	U	K.ELVLSNTAK.G
										507.059	1012.1	1012.59	-0.4891	0	1	U	R.VIEEGIVVR.A
										507.06	1012.11	1012.59	-0.4862	0	1	U	R.VIEEGIVVR.A
										519.524	1037.03	1037.47	-0.4383	0	1	U	K.NCTGFAVNR.S
										519.537	1037.06	1037.47	-0.4123	0	1	U	K.NCTGFAVNR.S
										520.061	1038.11	1037.47	0.6353	0	1	U	K.NCTGFAVNR.S
										522.54	1043.07	1043.53	-0.4666	0	1	U	K.CDLGLPELK.L
										523.038	1044.06	1043.53	0.5283	0	1	U	K.CDLGLPELK.L
										607.561	1213.11	1213.62	-0.5167	0	1	U	K.LGVIPGCGGTQR.L
										607.576	1213.14	1213.62	-0.4858	0	1	U	K.LGVIPGCGGTQR.L
										607.581	1213.15	1213.62	-0.4754	0	1	U	K.LGVIPGCGGTQR.L
										609.529	1217.04	1217.59	-0.542	0	1	U	R.CWALDIVEGR.Q
										609.589	1217.16	1217.59	-0.4233	0	1	U	R.CWALDIVEGR.Q
										609.9	1217.79	1217.59	0.1992	0	2	U	R.CWALDIVEGR.Q
										660.587	1319.16	1319.68	-0.5242	0	1	U	K.SVEANLQGFVTR.G
										661.059	1320.1	1319.68	0.4192	0	1	U	K.SVEANLQGFVTR.G
										757.57	1513.13	1513.62	-0.4918	0	1	U	R.CYQEAIDCDNVK.A
										772.053	1542.09	1541.83	0.2617	0	1	U	R.TENTSPQVIVDVIK.F
										772.067	1542.12	1541.83	0.2896	0	1	U	R.TENTSPQVIVDVIK.F
Metabolism	SltS- 293	Glutamine synthetase	126	37	5	35	Solyc11g011380.1.1	38.774/5.49	41.3108/4.9874	568.47	1134.93	1135.58	-0.6506	0	1	U	R.EDGGYEIILK.A
										569.07	1136.13	1135.58	0.5494	0	1	U	R.EDGGYEIILK.A
										703.585	1405.16	1405.78	-0.6258	0	1	U	R.TLPGPVTSPAELPK.W
										703.59	1405.17	1405.78	-0.6162	0	1	U	R.TLPGPVTSPAELPK.W
										703.592	1405.17	1405.78	-0.6122	0	1	U	R.TLPGPVTSPAELPK.W
Metabolism	SltS-1012	Glyceraldehyde 3-phosphate dehydrogenase	117	33	38	28	Solyc05g014470.2.1	36.822/6.34	63.8824/6.3688	586.101	585.093	585.36	-0.2664	0	1	U	R.VALQR.D 1041
										610.133	609.126	609.36	-0.234	0	3	U	K.AAAHLK.G
										616.084	615.077	615.334	-0.2574	0	1		K.VINDR.F 1134
										659.125	658.117	658.401	-0.2839	0	4	U	K.AGIALSK.N 1207 1211
										767.095	766.088	766.386	-0.2983	0	1		R.SSIFDAK.A 1291
										800.151	799.143	799.48	-0.337	0	1	U	K.VVISAPSK.D 1307 1308
										403.955	805.895	806.454	-0.5583	0	1	U	K.TLLFGEK.A
										807.117	806.11	806.454	-0.3439	0	1	U	K.TLLFGEK.A 1316 1317
										417.534	833.054	832.456	0.599	0	2	U	K.IGINGFGR.I 124
										417.993	833.971	833.395	0.5756	0	1		K.TVDGPSMK.D
										425.545	849.074	849.39	-0.3158	0	1		K.TVDGPSMK.D
										464.608	927.202	927.575	-0.3736	1	1	U	K.KVVISAPSK.D 439 451
										477.522	953.03	953.434	-0.4041	0	1	U	K.EASYEDIK.A 1367
										954.058	953.051	953.434	-0.383	0	1	U	K.EASYEDIK.A 1369
										531.098	1060.18	1060.54	-0.3583	1	1	U	K.AAIKEESEGK.L 1387 1388
										717.62	1433.22	1433.75	-0.527	0	3	U	R.AASFNIIPSSTGAAK.A 1443 1444 1446 1449 1450
										479.027	1434.06	1433.75	0.3093	0	1	U	R.AASFNIIPSSTGAAK.A
Metabolism	SltS-774	Hydrolase alpha/beta fold family protein	292	33	12	24	Solyc02g065240.2.1	29.807/5.73	25.7181/6.7407	556.539	1111.06	1111.52	-0.4592	0	1	U	R.VYVVCTEDK.G 918
										616.085	1230.16	1230.58	-0.421	0	1	U	K.YLTDEGYGSVK.R 949 951
										707.683	1413.35	1413.78	-0.4311	0	1	U	K.VTALDLAASGIDLR.K 978 979
										783.237	1564.46	1564.88	-0.4233	0	1	U	R.LSPPEDVALGLSLVR.T 994 995
										636.114	1905.32	1904.93	0.3922	0	1	U	K.EFQQWQIDNIGVTEAK.E
Metabolism	SltS-779	Lactoylglutathione lyase	705	37	50	36	Solyc02g080630.2.1	38.746/6.62	40.4713/4.3967	626.053	625.045	625.343	-0.2983	0	2	U	R.EPGPVK.G
										626.07	625.063	625.343	-0.2805	0	3	U	R.EPGPVK.G
										626.073	625.066	625.343	-0.278	0	5	U	R.EPGPVK.G
										688.036	687.028	687.355	-0.3268	0	3	U	R.VGDLER.T
										688.072	687.065	687.355	-0.2904	0	1	U	R.VGDLER.T
										691.996	690.989	691.339	-0.3501	0	5	U	K.ELESSK.-
										692.019	691.011	691.339	-0.3275	0	3	U	K.ELESSK.-
										692.07	691.063	691.339	-0.2761	0	3	U	K.ELESSK.-
										729.988	728.981	729.355	-0.3738	0	2	U	R.DIPEEK.Y
										730.011	729.003	729.355	-0.351	0	5	U	R.DIPEEK.Y
										730.035	729.028	729.355	-0.3266	0	8	U	R.DIPEEK.Y
										788.131	787.124	787.444	-0.3201	0	1	U	K.TVLVDNK.D
										788.142	787.134	787.444	-0.3097	0	1	U	K.TVLVDNK.D
										423.03	844.045	844.484	-0.4386	0	1	U	K.ALGMQVVK.K
										423.06	844.106	844.484	-0.3786	0	4	U	K.ALGMQVVK.K
										423.51	845.005	844.484	0.5214	0	1	U	K.ALGMQVVK.K
										423.57	845.125	844.484	0.6414	0	1	U	K.ALGMQVVK.K
										556.052	1110.09	1110.6	-0.5132	0	1	U	R.QPGSIPGLNTK.I
										556.053	1110.09	1110.6	-0.5123	0	1	U	R.QPGSIPGLNTK.I
										556.07	1110.13	1110.6	-0.4779	0	1	U	R.QPGSIPGLNTK.I
										591.45	1180.89	1181.49	-0.6031	0	1	U	K.FYTECFGMK.L
										591.971	1181.93	1181.49	0.4394	0	1	U	K.FYTECFGMK.L
										591.995	1181.97	1181.49	0.4861	0	1	U	K.FYTECFGMK.L
										620.594	1239.17	1239.72	-0.5455	0	1	U	K.VVNLAIQELGGK.I
										620.605	1239.19	1239.72	-0.5241	0	1	U	K.VVNLAIQELGGK.I
										620.61	1239.21	1239.72	-0.5132	0	1	U	K.VVNLAIQELGGK.I
										620.611	1239.21	1239.72	-0.5102	0	1	U	K.VVNLAIQELGGK.I
										620.625	1239.24	1239.72	-0.4829	0	1	U	K.VVNLAIQELGGK.I
										639.513	1277.01	1277.63	-0.6171	0	1	U	K.ITSFLDPDGWK.T
										639.572	1277.13	1277.63	-0.4997	0	1	U	K.ITSFLDPDGWK.T
										639.602	1277.19	1277.63	-0.4393	0	1	U	K.ITSFLDPDGWK.T
										640.05	1278.09	1277.63	0.4562	0	1	U	K.ITSFLDPDGWK.T
										733.091	1464.17	1464.72	-0.5573	0	1	U	K.DPDGYLFEIIQR.E
										733.112	1464.21	1464.72	-0.5161	0	1	U	K.DPDGYLFEIIQR.E
										733.113	1464.21	1464.72	-0.5129	0	1	U	K.DPDGYLFEIIQR.E
										494.34	1480	1480.84	-0.838	1	1	U	K.ITRQPGSIPGLNTK.I
										494.7	1481.08	1480.84	0.242	1	1	U	K.ITRQPGSIPGLNTK.I
										780.074	1558.13	1558.75	-0.6146	0	1	U	R.ESTPEPLCQVMLR.V
										780.085	1558.16	1558.75	-0.5925	0	1	U	R.ESTPEPLCQVMLR.V
										780.1	1558.19	1558.75	-0.5623	0	1	U	R.ESTPEPLCQVMLR.V
										780.583	1559.15	1558.75	0.4024	0	1	U	R.ESTPEPLCQVMLR.V
										788.056	1574.1	1574.74	-0.6455	0	1	U	R.ESTPEPLCQVMLR.V + Oxidation (M)
										788.096	1574.18	1574.74	-0.5666	0	1	U	R.ESTPEPLCQVMLR.V + Oxidation (M)
										788.55	1575.09	1574.74	0.3422	0	1	U	R.ESTPEPLCQVMLR.V + Oxidation (M)
										788.58	1575.15	1574.74	0.4022	0	1	U	R.ESTPEPLCQVMLR.V + Oxidation (M)
										537.425	1609.25	1609.95	-0.6973	1	1	U	K.VVNLAIQELGGKITR.Q
										537.759	1610.25	1609.95	0.3023	1	1	U	K.VVNLAIQELGGKITR.Q
										537.776	1610.31	1609.95	0.3547	1	1	U	K.VVNLAIQELGGKITR.Q
										849.567	1697.12	1697.83	-0.7069	0	1	U	K.GNAYAQIAIGTDDVYK.S
										850.132	1698.25	1697.83	0.4233	0	1	U	K.GNAYAQIAIGTDDVYK.S
Metabolism	SltS-846	Leucyl aminopeptidase	946	33	35	33	Solyc12g010040.1.1	60.813/7.92	69.402/5.9059	585.976	584.968	585.385	-0.4167	0	3	U	K.KPTLK.S
										636.107	635.1	635.364	-0.2645	0	1	U	K.ISFAAK.E
										596.585	1191.16	1191.56	-0.407	0	1	U	K.TGPGCSIELMK.F
										603.092	1204.17	1203.6	0.572	0	2	U	K.EVVAASEVSGEK.L
										636.074	1270.13	1270.62	-0.4856	0	1	U	K.GLTFDSGGYNIK.T
										639.573	1277.13	1277.64	-0.5121	0	1	U	K.FDMGGAAAVLGAAK.A 1156 1157
										647.596	1293.18	1293.64	-0.4619	0	1	U	K.FDMGGAAAVLGAAK.A
										659.616	1317.22	1317.62	-0.3984	0	1		K.TIEVNNTDAEGR.L 1167 1169
										751.014	1500.01	1500.63	-0.6122	0	1	U	R.LPMEDSYWDSMK.S
										771.101	1540.19	1540.83	-0.6483	0	1	U	K.SLDILGLGTGPEIEK.K 1216 1217
										832.153	1662.29	1662.89	-0.6027	0	1	U	R.IALVGLGSPTSSTAAYR.C 1230 1231
										555.137	1662.39	1662.89	-0.505	0	1	U	R.IALVGLGSPTSSTAAYR.C
										557.1	1668.28	1668.93	-0.6516	1	1	U	K.SLDILGLGTGPEIEKK.I 1233 1234
										878.082	1754.15	1754.82	-0.6712	0	1	U	K.LSGLLSEASSEEDFSGK.A 1247 1248
										622.069	1863.19	1863.94	-0.7536	0	1	U	R.LTLADALVYACNQGVEK.I 787
										1024.73	2047.45	2048.12	-0.6664	0	1	U	R.ELVNAPANVLTPAVLAEEAK.K
										711.114	2130.32	2130.12	0.2029	0	1	U	K.SAQASNIAIALASTDGLSAELK.L 885 886
										726.148	2175.42	2176.21	-0.7872	1	1	U	R.ELVNAPANVLTPAVLAEEAKK.I 907 1275
Metabolism	SltS-516	Malate dehydrogenase	203	33	21	18	Solyc03g115990.1.1	43.563/8.34	38.3626/4.949	673.133	672.126	672.381	-0.2545	0	5	U	K.QSITPK.A
										837.105	836.098	836.439	-0.3413	0	1	U	R.FVESSLR.A 1314
										419.513	837.011	836.439	0.5721	0	1	U	R.FVESSLR.A 141 145
										440.034	878.053	877.466	0.5877	0	1	U	R.ANTFVAQK.K
										503.576	1005.14	1005.56	-0.4231	1	1	U	R.ANTFVAQKK.N 684 685
										602.102	1202.19	1202.63	-0.4406	1	1	U	K.GTGFVQKEPVAA.- 1068 1379
										629.603	1257.19	1257.66	-0.4643	0	1	U	R.IQNAGTEVVEAK.A 1127 1388 1390 1392
										638.657	1275.3	1275.77	-0.4675	0	1	U	K.GVNVVVIPAGVPR.K
										743.06	1484.11	1483.71	0.3965	0	1	U	K.AGAGSATLSMAYAAAR.F 1407
Metabolism	SltS-813	Phosphoglycerate kinase	520	36	45	38	Solyc07g066610.2.1	50.592/7.66	78.1838/6.0379	703.076	702.068	702.391	-0.3227	0	1	U	K.LADLSGK.G 751 752
										713.141	712.133	712.448	-0.315	0	1	U	R.AAIPTIK.H 755 757
										500.545	999.075	999.499	-0.4234	0	1	U	R.AHASTEGVTK.F
										508.087	1014.16	1014.59	-0.4259	0	1	U	K.YSLAPLVPR.L 855 856 858 859 460 461
										551.067	1100.12	1099.65	0.4706	0	1		K.IGVIESLLEK.C
										554.072	1106.13	1106.55	-0.4161	0	1	U	K.SVGDLSSSDLK.G 890 892 893
										563.082	1124.15	1124.54	-0.386	0	1	U	K.TFNDALDTTK.T 899 900 578 580 902
										600.15	1198.29	1197.73	0.5522	0	1	U	R.LSELLGIQVVK.A 925 666
										646.579	1291.14	1291.66	-0.5181	1	1	U	K.SVGDLSSSDLKGK.K
										696.082	1390.15	1390.73	-0.584	0	1	U	K.ELDYLVGAVSTPK.R 953 954
										787.121	1572.23	1572.84	-0.6081	0	1		K.GVTTIIGGGDSVAAVEK.V 985 987
										824.572	1647.13	1647.91	-0.7779	0	2	U	K.VLPGVIALDEADAPVAV.- 993
										1001.1	2000.18	2000.93	-0.745	0	1	U	R.ADLNVPLDDSQNITDDTR.I 1003 1004
										667.8	2000.38	2000.93	-0.5512	0	1	U	R.ADLNVPLDDSQNITDDTR.I
										751.753	2252.24	2251.16	1.0814	0	1	U	K.IVPASAIPDGWMGLDIGPDSIK.T
										785.753	2354.24	2355.27	-1.0307	1	1	U	K.GVSLLLPSDVVIADKFAPDANSK.I 1032 1033
Protein folding, modification, degradation	SltS-498	Chaperone DnaK	1949	34	174	44	Solyc01g103450.2.1	74.965/5.20	32.861/5.1529	559.065	558.058	558.338	-0.2798	0	1	U	K.LGELK.E 770 773
										662.31	661.303	661.328	-0.0255	0	1	U	R.DAIDTK.N 948 949 950
										666.057	665.049	665.35	-0.3001	0	1	U	K.SLGSFR.L
										728.132	727.125	727.459	-0.3343	0	1		R.LVGQIAK.R 1045 1046 1047
										747.059	746.052	746.381	-0.3292	0	1		K.LVDDASK.F 1056 1058 1061
										791.072	790.065	790.407	-0.3422	0	1	U	R.LTETAEK.A 1083 1084
										410.572	819.129	818.425	0.7045	1	1		R.TATKDAGR.I 1095 1096 1097 1098 1100 60
										861.129	860.121	860.46	-0.3389	0	1		R.NTTLPTSK.S 1124 1125 1126 1127 1129
										435.591	869.168	869.533	-0.365	0	1	U	R.IAGLEVLR.I 1138 1139 1142
										870.225	869.217	869.533	-0.316	0	1	U	R.IAGLEVLR.I 1141
										435.799	869.583	868.502	1.0811	0	1		R.GVPQIEVK.F
										437.052	872.089	872.443	-0.3539	0	1	U	K.LDCPAIGK.S 1147 1148 1149 1153
										438.052	874.089	874.476	-0.3873	1	1		R.KLVDDASK.F 217 220 1155 1156 1157
										442.591	883.168	883.56	-0.3927	1	1		R.LVGQIAKR.Q 1167 1168
										457.549	913.083	913.498	-0.4154	0	1	U	K.TPVQNSLR.D 1195 1196 1197 315 316 1198 1199 320 1200 321 1201 322 1202 1203 1204
										468.083	934.152	934.524	-0.3715	0	1		R.LDGIPPAPR.G 393
										475.528	949.041	949.523	-0.4827	1	1	U	K.FLNDKVSK.A 1229 1230
										485.565	969.116	969.524	-0.4085	0	1	U	K.HIETTITR.G 1241 1242 1243 1244 1245 1246 1247 1249 1250 1251 1252 1253
										489.998	977.982	977.529	0.4524	0	1	U	K.QVSYNVIR.D 481 1255 489
										495.553	989.092	989.539	-0.4476	1	1	U	R.LTETAEKAK.M 524 1259 525 527 529
										996.191	995.184	995.601	-0.4178	0	1	U	R.IPAVQELVK.K 1273
										498.609	995.203	995.601	-0.3985	0	1	U	R.IPAVQELVK.K 1268 1269 1270 1274
										512.098	1022.18	1022.51	-0.3331	1	2	U	R.DNKSLGSFR.L
										529.606	1057.2	1057.58	-0.3799	1	1	U	K.RDEGIDLLK.D
										533.573	1065.13	1065.57	-0.4383	0	1		R.TTPSVVAYTK.S 683 684 685 1302 1303 1304 686 1308 688 689
										1066.15	1065.14	1065.57	-0.4298	0	1		R.TTPSVVAYTK.S 1305 1306
										540.533	1079.05	1079.44	-0.393	0	1	U	K.MNEVDEESK.Q 1317
										548.527	1095.04	1095.44	-0.4001	0	1	U	K.MNEVDEESK.Q 1327 1328
										569.598	1137.18	1137.64	-0.4572	1	8	U	K.ELGDKVPGPVK.E
										573.066	1144.12	1144.6	-0.4797	1	1	U	R.DEGIDLLKDK.Q 1341 1342
										575.069	1148.12	1148.62	-0.5002	0	1	U	R.IVDWLAASFK.R 1345 1347 1348 1349
										578.114	1154.21	1154.68	-0.4645	1	1	U	R.LKTPVQNSLR.D
										605.044	1208.07	1207.54	0.5352	1	1	U	R.KMNEVDEESK.Q 1384
										605.084	1208.15	1208.57	-0.4178	0	1	U	K.EAISGGSTQTMK.D 1386 1387
										613.051	1224.09	1224.57	-0.4785	0	1	U	K.EAISGGSTQTMK.D 878
										691.527	1381.04	1380.65	0.3874	0	1	U	K.NQADSVVYQTEK.Q 1412 1413 1414 1415
										698.574	1395.13	1395.63	-0.4995	0	1		K.FEELCSDLLDR.L 1418
										710.586	1419.16	1419.74	-0.579	0	1	U	K.SFAAEEISAQVLR.K 1422 1423 1424 1426
										474.535	1420.58	1419.74	0.8474	0	1	U	K.SFAAEEISAQVLR.K
										494.913	1481.72	1480.75	0.9639	1	1	U	R.TTPSVVAYTKSGDR.L
										783.583	1565.15	1565.78	-0.6331	0	1		K.AVVTVPAYFNDSQR.T 1440 1441 1077
										790.083	1578.15	1578.8	-0.6535	0	1	U	R.QAVVNPENTFFSVK.R
										544.034	1629.08	1628.78	0.2987	1	1	U	R.DENGNVKLDCPAIGK.S
										862.144	1722.27	1722.88	-0.6087	0	1		R.IINEPTAASLAYGFEK.K 1452 1453
										584.07	1749.19	1748.9	0.2904	1	3	U	K.LGELKEAISGGSTQTMK.D
										588.996	1763.97	1764.89	-0.9274	1	9	U	K.LGELKEAISGGSTQTMK.D
										617.784	1850.33	1850.98	-0.6489	1	1		R.IINEPTAASLAYGFEKK.S
										951.104	1900.19	1900.94	-0.7447	0	1	U	K.QDITITGASTLPGDEVER.M
										675.416	2023.23	2023.97	-0.7436	1	1	U	R.DAIDTKNQADSVVYQTEK.Q 968
										677.704	2030.09	2029.03	1.0566	1	1	U	K.KQDITITGASTLPGDEVER.M 969 971
Protein folding, modification, degradation	SltS-560	Chaperone DnaK	1134	34	102	39	Solyc11g020040.1.1	74.619/5.36	81.8174/5.3882	615.126	614.119	614.35	-0.2315	0	1		K.QALQR.L
										636.031	635.024	635.328	-0.304	0	9		K.FLNDK.V
										646.093	645.085	645.333	-0.2479	0	1	U	R.EAIDAK.N 729
										652.105	651.098	651.334	-0.2361	0	1	U	K.QVSYR.V 743
										728.23	727.223	727.459	-0.2361	0	2		R.LVGQIAK.R 846 847
										747.12	746.113	746.381	-0.2683	0	1		K.LVDDASK.F 863 865
										767.111	766.104	766.386	-0.2823	0	1	U	K.DASLSFK.D 885 886
										410.036	818.058	818.425	-0.3661	1	1		R.TATKDAGR.I 26 27
										417.524	833.034	833.395	-0.3612	0	1		R.MVQEAEK.F 942 63
										856.153	855.146	855.518	-0.372	0	1	U	R.IAGLDVLR.I 958 959
										858.163	857.156	857.486	-0.3303	0	1	U	K.TPVETALK.D
										861.155	860.148	860.46	-0.3123	0	1		R.NTTLPTSK.S 963 964
										435.057	868.099	868.502	-0.403	0	1		R.GVPQIEVK.F
										438.054	874.093	874.476	-0.3832	1	1		R.KLVDDASK.F 137 141 977 142
										440.607	879.199	878.45	0.7497	1	1	U	R.EFVKDNK.S 148
										442.56	883.106	883.56	-0.4548	1	1		R.LVGQIAKR.Q 163
										468.108	934.201	933.528	0.6721	1	1	U	K.FLNDKVAK.A 261
										481.011	960.008	959.529	0.4796	1	1	U	R.LTEAAEKAK.I
										495.526	989.038	989.493	-0.4549	0	1	U	K.HIDTTFTR.A 335 337
										505.073	1008.13	1008.61	-0.4767	0	1	U	R.IPAVQNLVR.K 380 382 383 384
										519.008	1036	1036.44	-0.4368	0	1	U	K.MAEVDEESK.Q 429 430
										527.259	1052.5	1052.43	0.0703	0	1	U	K.MAEVDEESK.Q 1003
										533.552	1065.09	1065.57	-0.4809	0	1		R.TTPSVVAYTK.N 468 469 470 471
										1066.17	1065.17	1065.57	-0.4044	0	2		R.TTPSVVAYTK.N
										550.14	1098.27	1098.66	-0.3994	1	1	U	R.LKTPVETALK.D 516
										583.104	1164.19	1164.53	-0.3397	1	1	U	R.KMAEVDEESK.Q 602 603 604 607
										586.121	1170.23	1169.63	0.5981	1	1	U	K.ELGDKVPADVK.N 615
										586.122	1170.23	1169.65	0.5777	1	6	U	K.NGDRLVGQIAK.R
										618.57	1235.13	1234.6	0.5214	0	1	U	K.DAISGDSTQTIK.V 681 683
										673.131	1344.25	1343.73	0.5177	0	1	U	K.QDITITGASTLPK.D
										698.014	1394.01	1394.67	-0.6549	0	1	U	K.NQAESVVYQTEK.Q 811 812
										699.019	1396.02	1395.63	0.3896	0	1		K.FEELCSDLLDR.L 815
										744.116	1486.22	1486.78	-0.5605	0	1	U	K.QFAPEEISAQVLR.K 857
										783.685	1565.36	1565.78	-0.4283	0	1		K.AVVTVPAYFNDSQR.T 902 903 904
										798.652	1595.29	1594.8	0.4909	0	1	U	R.QSVVNPENTFFSVK.R
										803.165	1604.31	1604.83	-0.5111	1	1	U	K.ELKDAISGDSTQTIK.V 924
										535.83	1604.47	1604.83	-0.3576	1	1	U	K.ELKDAISGDSTQTIK.V
										557.703	1670.09	1669.76	0.3265	1	1	U	K.MAEVDEESKQVSYR.V 535 538
										836.1	1670.19	1669.76	0.4237	1	1	U	K.MAEVDEESKQVSYR.V 944 946
										862.641	1723.27	1722.88	0.3848	0	1		R.IINEPTAASLAYGFEK.K 1063
										617.73	1850.17	1850.98	-0.8095	1	1		R.IINEPTAASLAYGFEKK.S 675 677
										675.03	2022.07	2021.99	0.0776	1	1	U	R.EAIDAKNQAESVVYQTEK.Q 783
Protein folding, modification, degradation	SltS-213	chaperonin	1067	34	88	49	Solyc09g091180.2.1	61.807/5.51	74.6484/4.9068	590.088	589.081	589.326	-0.2449	0	1		K.VCAIK.A 936 937 938 940
										632.065	631.058	631.336	-0.2782	0	1		K.VTMGPK.G 1033 1034
										633.067	632.06	632.313	-0.2529	0	5		K.SIEER.C 1037
										648.084	647.077	647.349	-0.2723	0	1	U	K.EATISK.D
										678.07	677.063	677.35	-0.2871	0	1		R.FGVEAR.A 1117 1118
										689.114	688.107	688.376	-0.269	0	1		K.DGVTVAK.S 1130 1131
										406.541	811.068	811.48	-0.4127	0	1		K.AGIIDPVK.V 25 26 27 28 29
										422.064	842.114	842.523	-0.4091	0	1		K.LSGGVAVLK.I 1287 128 131 132
										843.214	842.207	842.523	-0.3157	0	9		K.LSGGVAVLK.I
										424.043	846.072	846.398	-0.3263	0	1		K.APGFGENR.K
										448.053	894.091	894.427	-0.3365	0	1		R.AIFAEGCK.S 244 245 249
										457.074	912.132	912.576	-0.4432	1	3	U	K.ALELALKR.Q
										465.5	928.986	929.555	-0.5691	0	1	U	K.ISSINAVVK.A 368 370
										932.135	931.128	931.497	-0.3699	0	1		R.VTDALNATK.A
										478.009	954.003	953.453	0.5502	0	1	U	K.GEYVDMIK.A
										509.067	1016.12	1016.59	-0.4675	1	1		K.VTKDGVTVAK.S 574 575
										529.561	1057.11	1057.65	-0.5412	1	1	U	K.KISSINAVVK.A
										530.065	1058.11	1058.56	-0.4462	0	1		K.EGVITIQDGK.T 1332 1333
										573.543	1145.07	1145.56	-0.4842	0	1	U	K.IGGASEAEVGEK.K 1353 836 844
										602.558	1203.1	1202.63	0.4757	1	1		K.DRVTDALNATK.A 1373 1374 963
										618.532	1235.05	1234.58	0.4687	0	1		K.SVAAGMNAMDLR.R 1001 1003
										626.553	1251.09	1250.57	0.5159	0	1		K.SVAAGMNAMDLR.R 1013
										637.565	1273.11	1273.65	-0.5367	1	1	U	K.IGGASEAEVGEKK.D 1042 1043
										425.49	1273.45	1273.65	-0.2032	1	1	U	K.IGGASEAEVGEKK.D
										664.072	1326.13	1326.69	-0.5637	0	1		R.NVVIEQSWGAPK.V 1103 1104
										672.148	1342.28	1342.75	-0.464	1	1	U	K.VGKEGVITIQDGK.T 1392
										716.122	1430.23	1429.72	0.5063	0	1	U	R.GYISPYFITNQK.N 1166 1171
										724.59	1447.17	1446.78	0.3902	0	1	U	R.GITMAVDSVVTNLK.S 1196
										730.611	1459.21	1459.76	-0.5523	0	1	U	K.TLLNELDVVEGMK.L 1208 1404
										755.056	1508.1	1507.72	0.3816	0	1	U	R.ELDNLTTANFDQK.I 1240
										793.598	1585.18	1584.85	0.3274	0	1	U	R.ALMLQGVEQLADAVK.V 1421 1422
										638.13	1911.37	1912.04	-0.6736	0	1	U	K.AAVEEGIVPGGGVALLYAAR.E
										956.7	1911.39	1912.04	-0.6564	0	1	U	K.AAVEEGIVPGGGVALLYAAR.E
										698.7	2093.08	2092.01	1.0675	0	1		R.MISTSEEIAQVGTISANGER.V
										746.038	2235.09	2234.06	1.0317	0	1	U	K.QVANATNDVAGDGTTCATVLTR.A 1227 1230
Protein folding, modification, degradation	SltS-625	chaperonin	47	36	2	4	Solyc07g042250.2.1	26.603/6.85	81.7255/5.1934	572.628	1143.24	1143.65	-0.4085	0	1	U	K.TAGGLLLTEAAK.E
										572.647	1143.28	1143.65	-0.3708	0	1	U	K.TAGGLLLTEAAK.E
Protein folding, modification, degradation	SltS-514	Heat shock protein 90	869	37	65	31	Solyc06g036290.2.1	70.444/5.20	44.8368/5.2112	646.158	645.15	645.406	-0.2557	0	1	U	K.LVSVTK.E 1029 1031
										660.164	659.157	659.422	-0.2645	0	1		K.VIVTTK.H 1062 1064
										700.164	699.157	699.428	-0.2709	0	1		K.LADLLR.Y 1125 1127
										787.197	786.19	786.5	-0.3106	0	2		K.AILFVPK.R
										419.998	837.982	838.407	-0.4252	0	1		R.FESLTDK.S
										839.121	838.114	838.407	-0.2935	0	2		R.FESLTDK.S 1259 1261
										457.038	912.06	911.544	0.5164	1	1	U	R.LVPDKVNK.T 338 345
										474.93	947.846	948.476	-0.6309	0	1		K.SGDELTSLK.D 433
										494.567	987.12	987.462	-0.3424	0	1	U	R.DVDGEQLGR.G 528
										500.01	998.005	997.454	0.5516	0	1	U	K.QSFESLCK.V 551
										508.558	1015.1	1015.55	-0.4541	1	10		K.DILGDKVEK.V
										541.064	1080.11	1080.52	-0.4113	0	1	U	R.APFDLFDTR.K
										563.527	1125.04	1125.55	-0.51	1	1	U	K.KQSFESLCK.V 1352
										581.09	1160.17	1160.58	-0.4171	0	1		K.AVENSPFLER.L 1369 864
										584.546	1167.08	1167.56	-0.4866	0	1		K.LGIHEDSQNR.A 879
										595.05	1188.09	1187.57	0.5144	0	1		K.DIYYITGESK.K 913 914
										601.02	1200.03	1200.65	-0.6248	0	1		K.LDAQPELFIR.L 919 921
										629.063	1256.11	1255.69	0.4237	0	1		K.ADLVNNLGTIAR.S 975 976 977 978 979 980 982 984
										645.63	1289.25	1288.68	0.5679	1	8		K.KAVENSPFLER.L
										662.538	1323.06	1322.6	0.4615	0	1		K.EDQLEYLEER.R
										668.087	1334.16	1334.71	-0.5524	0	1	U	K.TLSIIDSGIGMTK.A 1072
										676.053	1350.09	1350.71	-0.616	0	1	U	K.TLSIIDSGIGMTK.A 1089
										750.028	1498.04	1498.76	-0.7218	0	1		K.GVVDSDDLPLNISR.E 1187
										520.98	1559.92	1559.82	0.1027	1	1		R.ELISNSSDALDKIR.F 646 647 652
										528.356	1582.05	1582.78	-0.7377	1	1		K.SGDELTSLKDYVTR.M 674 675
										792.106	1582.2	1582.78	-0.5859	1	1		K.SGDELTSLKDYVTR.M 1418 1227
Protein folding, modification, degradation	SltS-709	T-complex protein 1 subunit gamma	371	34	23	20	Solyc05g056310.2.1	61.346/5.71	23.5121/4.6719	564.467	563.46	563.307	0.1529	0	4	U	K.AQAFK.T
										685.051	684.044	684.381	-0.3366	0	1	U	K.DVVAPGK.M
										685.096	684.088	684.381	-0.2923	0	1	U	K.DVVAPGK.M
										425.049	848.083	848.443	-0.36	0	1	U	R.TMTALQGK.H
										425.976	849.937	850.422	-0.4844	0	1	U	K.SMIELSR.T + Oxidation (M)
										433.039	864.063	864.438	-0.3741	0	1	U	R.TMTALQGK.H + Oxidation (M)
										479.846	957.678	958.534	-0.8551	0	2	U	R.IDDIVSGIK.K
										480.03	958.045	958.534	-0.4881	0	1	U	R.IDDIVSGIK.K
										480.054	958.094	958.534	-0.4395	0	1	U	R.IDDIVSGIK.K
										544.629	1087.24	1086.63	0.614	1	1	U	R.IDDIVSGIKK.K
										553.029	1104.04	1103.54	0.5033	0	1	U	R.NLQDAMSVAR.N
										553.08	1104.15	1103.54	0.6061	0	1	U	R.NLQDAMSVAR.N
										579.603	1157.19	1157.62	-0.4312	0	1	U	R.MVGVELGQGLR.E
										579.63	1157.25	1157.62	-0.3772	0	1	U	R.MVGVELGQGLR.E
										580.136	1158.26	1157.62	0.6347	0	1	U	R.MVGVELGQGLR.E
										672.459	1342.9	1343.7	-0.7941	0	1	U	R.TLAQNCGVNVIR.T
										672.606	1343.2	1343.7	-0.5006	0	1	U	R.TLAQNCGVNVIR.T
										688.547	1375.08	1375.74	-0.6624	0	1	U	R.IILLDCPLEYK.K
										689.075	1376.14	1375.74	0.3933	0	1	U	R.IILLDCPLEYK.K
										689.126	1376.24	1375.74	0.4963	0	1	U	R.IILLDCPLEYK.K
										822.038	1642.06	1642.9	-0.8339	0	1	U	K.LVPGGGATELTVSAMLK.Q
										571.08	1710.22	1709.96	0.2618	1	1	U	K.IEKVPGGQLEDSVVLK.G
										571.17	1710.49	1709.96	0.5319	1	1	U	K.IEKVPGGQLEDSVVLK.G
Redox homeostasis	SltS-356	Peroxiredoxin	146	34	25	40	Solyc07g020860.2.1	17.540/5.18	95.9028/4.7524	501.114	500.107	500.307	-0.2	0	5	U	K.GLGVR.S 237
										531.065	530.058	530.306	-0.2484	0	1		K.AAELK.S 305 306 308
										751.06	750.053	750.355	-0.3019	0	1	U	K.TYPENK.H
										778.134	777.127	777.402	-0.2751	0	1	U	K.FLADGAGK.Y 484 485 486
										464.034	926.053	925.502	0.5507	0	1	U	K.HVPGFIEK.A 738 740
										639.086	1276.16	1276.69	-0.534	0	1	U	R.YALLVDDLEVK.V 1153 1154 1155 1157 1158 1159 1160 1161
										1096.62	2191.23	2191.06	0.1665	0	1	U	K.VANIESGGEFTVSGADEIVNAL.- 1319
Signaling	SltS-515	Inositol monophosphatase 3	80	32	3	4	Solyc11g012410.1.1	29.435/5.35	45.5106/5.358	559.129	1116.24	1115.59	0.6498	0	1	U	K.ALLATEAGTNR.D 1333 977
Stress Response	SltS-607	Major allergen Mal d 1	234	33	28	64	Solyc09g090980.2.1	17.472/5.44	53.0381/5.2805	574.093	573.085	573.349	-0.2633	0	1	U	K.NLVTK.Y
										574.104	573.097	573.349	-0.2518	0	2	U	K.NLVTK.Y
										706.121	705.114	705.406	-0.2921	0	1	U	K.AIDLFK.A
										706.123	705.115	705.406	-0.2906	0	1	U	K.AIDLFK.A
										405.99	809.965	810.46	-0.4945	0	2	U	K.LLSHDVK.S
										406.045	810.075	810.46	-0.3849	0	1	U	K.LLSHDVK.S
										420.06	838.106	838.455	-0.3494	0	1	U	K.IHVIDDK.N
										519.033	1036.05	1036.54	-0.4919	0	1	U	K.LESIAYDVK.F
										519.098	1036.18	1036.54	-0.3617	0	2	U	K.LESIAYDVK.F
										519.544	1037.07	1036.54	0.5295	0	1	U	K.LESIAYDVK.F
										519.595	1037.17	1036.54	0.6306	0	10	U	K.LESIAYDVK.F
										610.11	1218.21	1218.61	-0.4005	0	1	U	K.QMNFVEGGPIK.Y
										610.117	1218.22	1218.61	-0.3862	0	1	U	K.QMNFVEGGPIK.Y
										610.542	1219.07	1218.61	0.4628	0	1	U	K.QMNFVEGGPIK.Y
										618.078	1234.14	1234.6	-0.4611	0	1	U	K.QMNFVEGGPIK.Y + Oxidation (M)
										618.084	1234.15	1234.6	-0.4486	0	1	U	K.QMNFVEGGPIK.Y + Oxidation (M)
										654.594	1307.17	1307.66	-0.4873	0	1	U	K.YSLIEGDVLGDK.L
										654.603	1307.19	1307.66	-0.4685	0	1	U	K.YSLIEGDVLGDK.L
										654.605	1307.2	1307.66	-0.4646	0	1	U	K.YSLIEGDVLGDK.L
										477.69	1430.05	1430.73	-0.6771	0	1	U	K.SIEIVEGDGGAGSIK.Q
										716.091	1430.17	1430.73	-0.5572	0	1	U	K.SIEIVEGDGGAGSIK.Q
										716.119	1430.22	1430.73	-0.5017	0	1	U	K.SIEIVEGDGGAGSIK.Q
										716.125	1430.24	1430.73	-0.4898	0	1	U	K.SIEIVEGDGGAGSIK.Q
										716.127	1430.24	1430.73	-0.486	0	1	U	K.SIEIVEGDGGAGSIK.Q
										477.943	1430.81	1430.73	0.0829	0	1	U	K.SIEIVEGDGGAGSIK.Q
										747.617	1493.22	1493.78	-0.5579	0	1	U	K.AIEAYLLANPSVYA.-
										747.625	1493.23	1493.78	-0.5418	0	1	U	K.AIEAYLLANPSVYA.-
										611.789	1832.34	1831.91	0.4377	0	1	U	M.GVNTFTHESTTTIAPTR.L
Stress Response	SltS-755	Peptide methionine sulfoxide reductase msrA	554	49	40	35	Solyc03g111720.2.1	22.247/6.10	53.8968/4.6028	558.129	557.121	557.354	-0.2322	0	1	U	R.VGGVVK.T
										558.163	557.156	557.354	-0.1975	0	1	U	R.VGGVVK.T
										558.165	557.158	557.354	-0.196	0	3	U	R.VGGVVK.T
										676.068	675.061	675.344	-0.2833	0	4	U	R.ESLEAK.Q
										676.111	675.104	675.344	-0.2397	0	5	U	R.ESLEAK.Q
										416.038	830.061	830.37	-0.3097	0	1	U	K.GCNDPIR.C
										416.057	830.1	830.37	-0.2703	0	1	U	K.GCNDPIR.C
										416.06	830.105	830.37	-0.2656	0	1	U	K.GCNDPIR.C
										416.573	831.131	830.37	0.7602	0	2	U	K.GCNDPIR.C
										477.072	952.129	952.473	-0.3437	0	1	U	R.HDPTTLNR.Q
										477.096	952.177	952.473	-0.296	0	1	U	R.HDPTTLNR.Q
										477.107	952.2	952.473	-0.2723	0	1	U	R.HDPTTLNR.Q
										492.052	982.09	982.606	-0.5165	0	1	U	K.IVTEILPAK.R
										492.091	982.167	982.606	-0.4395	0	1	U	K.IVTEILPAK.R
										492.091	982.168	982.606	-0.4383	0	3	U	K.IVTEILPAK.R
										492.092	982.17	982.606	-0.4359	0	1	U	K.IVTEILPAK.R
										492.111	982.208	982.606	-0.3979	0	1	U	K.IVTEILPAK.R
										556.153	1110.29	1110.7	-0.4091	1	1	U	K.KIVTEILPAK.R
										570.066	1138.12	1138.71	-0.591	1	1	U	K.IVTEILPAKR.F
										570.139	1138.26	1138.71	-0.4444	1	1	U	K.IVTEILPAKR.F
										570.167	1138.32	1138.71	-0.3884	1	1	U	K.IVTEILPAKR.F
										570.184	1138.35	1138.71	-0.3533	1	1	U	K.IVTEILPAKR.F
										570.184	1138.35	1138.71	-0.3531	1	1	U	K.IVTEILPAKR.F
										606.03	1210.05	1210.49	-0.4405	1	1	U	K.GCNDPIRCYG.-
										606.038	1210.06	1210.49	-0.4241	1	1	U	K.GCNDPIRCYG.-
										519.722	1556.15	1556.76	-0.6161	0	1	U	K.LICSGTTEHAEAIR.I
										519.753	1556.24	1556.76	-0.5232	0	1	U	K.LICSGTTEHAEAIR.I
										519.757	1556.25	1556.76	-0.512	0	1	U	K.LICSGTTEHAEAIR.I
										779.137	1556.26	1556.76	-0.5029	0	1	U	K.LICSGTTEHAEAIR.I
										519.815	1556.42	1556.76	-0.3385	0	1	U	K.LICSGTTEHAEAIR.I
										519.826	1556.46	1556.76	-0.3062	0	1	U	K.LICSGTTEHAEAIR.I
										577.98	1730.92	1731.82	-0.9035	0	1	U	R.SGIYYYNDAQAQLAR.E
										578.01	1731.01	1731.82	-0.8134	0	1	U	R.SGIYYYNDAQAQLAR.E
										578.057	1731.15	1731.82	-0.672	0	1	U	R.SGIYYYNDAQAQLAR.E
										866.626	1731.24	1731.82	-0.5842	0	1	U	R.SGIYYYNDAQAQLAR.E
										866.644	1731.27	1731.82	-0.5487	0	1	U	R.SGIYYYNDAQAQLAR.E
										866.654	1731.29	1731.82	-0.5278	0	1	U	R.SGIYYYNDAQAQLAR.E
										867.112	1732.21	1731.82	0.3884	0	1	U	R.SGIYYYNDAQAQLAR.E
										867.137	1732.26	1731.82	0.4383	0	1	U	R.SGIYYYNDAQAQLAR.E
										867.139	1732.26	1731.82	0.4418	0	1	U	R.SGIYYYNDAQAQLAR.E
Stress Response	SltS-868	Stress-induced protein sti1-like protein	817	34	54	37	Solyc08g079170.2.1	65.410/5.99	27.5515/6.625	560.084	559.077	559.333	-0.2564	0	1	U	K.GTALAK.L
										687.056	686.049	686.36	-0.3108	0	2	U	R.NPDTLK.K
										706.091	705.084	705.381	-0.297	0	7	U	K.GNQLFK.E
										417.513	833.011	833.424	-0.4128	0	1	U	K.LTADASTR.G
										417.69	833.365	833.424	-0.0588	0	1	U	K.LTADASTR.G
										417.99	833.965	833.424	0.5412	0	1	U	K.LTADASTR.G
										433.99	865.966	866.45	-0.4843	0	1	U	R.SAAYASLGK.Y
										434.029	866.043	866.45	-0.4068	0	1	U	R.SAAYASLGK.Y
										867.102	866.095	866.45	-0.3546	0	1	U	R.SAAYASLGK.Y
										501.066	1000.12	1000.51	-0.3897	0	1	U	R.GDLTPEELK.E
										541.56	1081.11	1081.66	-0.5554	0	1	U	K.LINAGIVQVR.-
										541.614	1081.21	1081.66	-0.448	0	1	U	K.LINAGIVQVR.-
										542.01	1082.01	1081.66	0.3446	0	1	U	K.LINAGIVQVR.-
										542.066	1082.12	1081.66	0.4567	0	1	U	K.LINAGIVQVR.-
										549.043	1096.07	1096.5	-0.4322	0	1	U	K.YSDALSDAQK.T
										549.044	1096.07	1096.5	-0.4302	0	1	U	K.YSDALSDAQK.T
										587.524	1173.03	1173.57	-0.5402	0	1	U	K.SGLADAQSAQAR.S
										587.554	1173.09	1173.57	-0.4812	0	1	U	K.SGLADAQSAQAR.S
										587.572	1173.13	1173.57	-0.4447	0	1	U	K.SGLADAQSAQAR.S
										588.007	1174	1173.57	0.4261	0	1	U	K.SGLADAQSAQAR.S
										588.107	1174.2	1174.63	-0.4358	0	1	U	K.NPSNLNLYLK.D
										611.04	1220.07	1220.61	-0.5456	0	1	U	K.CIELDPTFVK.G
										611.065	1220.12	1220.61	-0.4957	0	1	U	K.CIELDPTFVK.G
										622.59	1243.17	1242.74	0.4284	0	1	U	R.VMQALGVLLGVK.L + Oxidation (M)
										648.54	1295.07	1295.64	-0.5743	0	1	U	K.DFEAAIEVFQK.A
										648.543	1295.07	1295.64	-0.5677	0	1	U	K.DFEAAIEVFQK.A
										649.594	1297.17	1297.65	-0.478	0	1	U	K.GLEIDPNNEGLK.S
										649.609	1297.2	1297.65	-0.4471	0	1	U	K.GLEIDPNNEGLK.S
										652.544	1303.07	1303.64	-0.567	0	1	U	R.QVLSDFQENPK.A
										652.581	1303.15	1303.64	-0.4945	0	1	U	R.QVLSDFQENPK.A
										653.03	1304.05	1303.64	0.4046	0	1	U	R.QVLSDFQENPK.A
										670.602	1339.19	1339.73	-0.5448	1	1	U	K.LGALPEGLKDAEK.C
										670.617	1339.22	1339.73	-0.5152	1	1	U	K.LGALPEGLKDAEK.C
										670.636	1339.26	1339.73	-0.4766	1	1	U	K.LGALPEGLKDAEK.C
										785.569	1569.12	1569.73	-0.609	0	1	U	R.GYLQQPDFVNMMK.D
										786.064	1570.11	1569.73	0.3821	0	1	U	R.GYLQQPDFVNMMK.D
										786.093	1570.17	1569.73	0.4406	0	1	U	R.GYLQQPDFVNMMK.D
										839.569	1677.12	1677.82	-0.698	0	1	U	K.AIELDDGDISFITNR.A
										839.588	1677.16	1677.82	-0.6584	0	1	U	K.AIELDDGDISFITNR.A
										560.092	1677.25	1677.82	-0.5663	0	1	U	K.AIELDDGDISFITNR.A
										560.329	1677.96	1677.82	0.1435	0	1	U	K.AIELDDGDISFITNR.A
										840.085	1678.16	1677.82	0.335	0	1	U	K.AIELDDGDISFITNR.A
										883.042	1764.07	1764.68	-0.6129	0	1	U	R.MPEEDDEMPEASTER.K
										883.043	1764.07	1764.68	-0.6099	0	1	U	R.MPEEDDEMPEASTER.K
										883.052	1764.09	1764.68	-0.5925	0	1	U	R.MPEEDDEMPEASTER.K
										891.02	1780.02	1780.68	-0.6519	0	1	U	R.MPEEDDEMPEASTER.K + Oxidation (M)
										891.023	1780.03	1780.68	-0.6462	0	1	U	R.MPEEDDEMPEASTER.K + Oxidation (M)
										648.99	1943.95	1944.94	-0.9946	1	1	U	R.SAAYASLGKYSDALSDAQK.T
										649.38	1945.12	1944.94	0.1753	1	1	U	R.SAAYASLGKYSDALSDAQK.T
										713.696	2138.07	2136.96	1.1066	0	1	U	K.ELEQQEYFNPQIADEER.E
										713.7	2138.08	2136.96	1.1182	0	1	U	K.ELEQQEYFNPQIADEER.E
										741.651	2221.93	2221.95	-0.0162	1	1	U	K.LSTRMPEEDDEMPEASTER.K
										818.717	2453.13	2453.21	-0.0865	1	1	U	K.GLEIDPNNEGLKSGLADAQSAQAR.S
										818.747	2453.22	2453.21	0.0035	1	1	U	K.GLEIDPNNEGLKSGLADAQSAQAR.S
Transport	SltS-838	Mitochondrial processing peptidase alpha subunit	586	34	31	23	Solyc12g008630.1.1	54.869/6.05	73.7749/6.1633	646.008	645	645.333	-0.3329	0	1	U	K.EQLEK.V
										646.075	645.068	645.333	-0.2656	0	9	U	K.EQLEK.V
										774.051	773.044	773.428	-0.3847	0	10	U	K.AIDAVSAK.D
										774.103	773.096	773.428	-0.3323	0	1	U	K.AIDAVSAK.D
										774.115	773.108	773.428	-0.3205	0	1	U	K.AIDAVSAK.D
										458.966	915.918	915.539	0.3785	0	4	U	R.ITTLANGVK.V
										459.03	916.045	915.539	0.5065	0	5	U	R.ITTLANGVK.V
										489.03	976.045	976.465	-0.4193	0	1	U	R.MVASEDIGR.Q
										489.53	977.045	976.465	0.5807	0	1	U	R.MVASEDIGR.Q
										490.05	978.086	978.513	-0.428	0	1	U	R.QLLTYGER.K
										490.092	978.169	978.513	-0.344	0	1	U	R.QLLTYGER.K
										496.92	991.826	992.46	-0.6342	0	1	U	R.MVASEDIGR.Q + Oxidation (M)
										496.966	991.917	992.46	-0.5428	0	1	U	R.MVASEDIGR.Q + Oxidation (M)
										496.971	991.928	992.46	-0.532	0	1	U	R.MVASEDIGR.Q + Oxidation (M)
										497.005	991.995	992.46	-0.4642	0	1	U	R.MVASEDIGR.Q + Oxidation (M)
										567.06	1132.11	1132.59	-0.4856	0	1	U	K.SAILMNLESR.M
										567.51	1133.01	1132.59	0.4144	0	1	U	K.SAILMNLESR.M
										567.573	1133.13	1132.59	0.5411	0	1	U	K.SAILMNLESR.M
										575.1	1148.19	1148.59	-0.4005	0	1	U	K.SAILMNLESR.M + Oxidation (M)
										591.067	1180.12	1180.67	-0.5503	0	1	U	K.VAEPLLSDLPK.V
										591.09	1180.17	1180.67	-0.5048	0	1	U	K.VAEPLLSDLPK.V
										737.562	1473.11	1473.74	-0.6328	0	1	U	R.EIEAIGGNVTASASR.E
										737.569	1473.12	1473.74	-0.6194	0	1	U	R.EIEAIGGNVTASASR.E
										737.585	1473.15	1473.74	-0.5877	0	1	U	R.EIEAIGGNVTASASR.E
										665.7	1994.08	1994.04	0.0348	0	1	U	K.ELIAVANPSEVDQVQLNR.A
										998.083	1994.15	1994.04	0.1089	0	1	U	K.ELIAVANPSEVDQVQLNR.A
										665.73	1994.17	1994.04	0.125	0	1	U	K.ELIAVANPSEVDQVQLNR.A
										998.16	1994.31	1994.04	0.2622	0	1	U	K.ELIAVANPSEVDQVQLNR.A
										910.495	2728.46	2728.36	0.1003	0	1	U	K.LISSPLTMASYGDVLSLPSYDAVSSR.F
										910.65	2728.93	2728.36	0.5652	0	1	U	K.LISSPLTMASYGDVLSLPSYDAVSSR.F
										910.86	2729.56	2728.36	1.1953	0	1	U	K.LISSPLTMASYGDVLSLPSYDAVSSR.F
Transport	SltS-349	V-type ATP synthase alpha chain	419	36	36	21	Solyc12g055800.1.1	68.798/5.20	59.0331/6.1163	438.547	875.079	875.399	-0.3197	0	1	U	R.NLEDETR.-
										438.547	875.08	875.399	-0.3184	0	1	U	R.NLEDETR.-
										885.133	884.126	884.497	-0.3707	0	2	U	R.GVSVPALDK.D
										443.137	884.259	884.439	-0.1799	0	1	U	R.LASFYER.A
										443.52	885.025	884.439	0.5863	0	1	U	R.LASFYER.A
										453.51	905.005	905.461	-0.4553	0	1	U	R.SGDVYIPR.G
										500.033	998.051	997.527	0.5247	0	2	U	R.VALPPDAMGK.I
										500.105	998.196	997.527	0.6688	0	1	U	R.VALPPDAMGK.I
										500.13	998.245	997.527	0.7188	0	1	U	R.VALPPDAMGK.I
										501.447	1000.88	1001.45	-0.5659	0	1	U	K.ESEYGYVR.K
										507.555	1013.1	1013.52	-0.4251	0	1	U	R.VALPPDAMGK.I + Oxidation (M)
										507.559	1013.1	1013.52	-0.4185	0	1	U	R.VALPPDAMGK.I + Oxidation (M)
										507.571	1013.13	1013.52	-0.3944	0	1	U	R.VALPPDAMGK.I + Oxidation (M)
										507.596	1013.18	1013.52	-0.3433	0	1	U	R.VALPPDAMGK.I + Oxidation (M)
										568.586	1135.16	1135.57	-0.4087	0	1	U	K.FDPDFINIR.T
										568.604	1135.19	1135.57	-0.3723	0	1	U	K.FDPDFINIR.T
										568.606	1135.2	1135.57	-0.3689	0	1	U	K.FDPDFINIR.T
										628.111	1254.21	1254.69	-0.4862	0	1	U	K.LAADTPLLTGQR.V
										628.117	1254.22	1254.69	-0.474	0	1	U	K.LAADTPLLTGQR.V
										628.137	1254.26	1254.69	-0.4344	0	1	U	K.LAADTPLLTGQR.V
										628.144	1254.27	1254.69	-0.4208	0	1	U	K.LAADTPLLTGQR.V
										628.164	1254.31	1254.69	-0.3787	0	5	U	K.LAADTPLLTGQR.V
										736.127	1470.24	1470.76	-0.5165	0	1	U	R.EDDLNEIVQLVGK.D
										736.133	1470.25	1470.76	-0.5058	0	1	U	R.EDDLNEIVQLVGK.D
										736.145	1470.28	1470.76	-0.4813	0	1	U	R.EDDLNEIVQLVGK.D
										773.04	1544.07	1544.8	-0.7327	0	1	U	R.TTLVANTSNMPVAAR.E
										773.659	1545.3	1544.8	0.5049	0	1	U	R.TTLVANTSNMPVAAR.E
										781.12	1560.23	1560.79	-0.5668	0	1	U	R.TTLVANTSNMPVAAR.E + Oxidation (M)
										898.131	1794.25	1794.86	-0.6138	0	1	U	R.LAEMPADSGYPAYLAAR.L
										898.159	1794.3	1794.86	-0.5582	0	1	U	R.LAEMPADSGYPAYLAAR.L
										599.148	1794.42	1794.86	-0.4388	0	1	U	R.LAEMPADSGYPAYLAAR.L
										599.158	1794.45	1794.86	-0.4105	0	1	U	R.LAEMPADSGYPAYLAAR.L
										599.179	1794.51	1794.86	-0.3461	0	1	U	R.LAEMPADSGYPAYLAAR.L
										687.101	2058.28	2059.05	-0.7654	1	1	U	R.LVSQKFEDPAEGEDVLVGK.F
										687.127	2058.36	2059.05	-0.6885	1	1	U	R.LVSQKFEDPAEGEDVLVGK.F
										687.466	2059.38	2059.05	0.3297	1	1	U	R.LVSQKFEDPAEGEDVLVGK.F
Proteins Identified by MALDI-TOF/TOF
Functional category	Spot IDa	Protein Name	Scorec	Score cut off value	NPd	% coverege	Protein Idb	Thr. MW/PI	Exp. MW/PI	Observed	Mr(expt)	Mr(calc)	ppm	Miss	Rank	Unique	Peptide
Development	*SltS-117	Actin depolymerizing factor 3	226	31	3	32	Solyc06g005360.2.1	16.065/6.15	62.2346/5.7238	1381.7	1380.69	1380.66	23.4	0	1	U	R.YAVYDFDFLTK.E
										1484.76	1483.75	1483.72	21.2	0	1	U	R.IFFIAWCPDTSK.V
										2496.14	2495.14	2495.04	39.4	0	1	U	K.LGEPAESYEDFCTHLPADECR.Y
Development	*SltS-143	Late-embryogenesis abundant protein 2	63	31	3	10	Solyc08g015690.2.1	35.226/4.66	50.8285/5.5135	1269.7	1268.7	1268.67	24.4	0	1	U	R.FSFEETVAVLK.L
										1310.67	1309.66	1309.61	39.5	0	1	U	K.DFGSALWDMIR.G
										1330.79	1329.78	1329.73	37.6	0	1	U	K.IPLNLVYDDIR.T
Metabolism	*SltS-916	2 oxoglutarate dioxygenase	138	31	3	9	Solyc01g108600.2.1	36.734/5.17	50.116/5.9669	859.511	858.504	858.482	25.4	0	1	U	R.LHSPLHR.V
										1238.64	1237.64	1237.62	10.7	0	1	U	K.EIFEFPLDTK.V
										1775.97	1774.97	1774.95	10.5	1	1	U	K.SYSNPLVELDEILKR.M
Metabolism	*SltS-404	2-oxoglutarate-dependent dioxygenase	163	31	3	9	Solyc02g062500.2.1	36.734/5.17	46.9725/6.4736	859.51	858.502	858.482	23.2	0	1	U	R.LHSPLHR.V
										1238.66	1237.65	1237.62	20.7	0	1	U	K.EIFEFPLDTK.V
										1776.01	1775	1774.95	30.8	1	1	U	K.SYSNPLVELDEILKR.M
Metabolism	*SltS-533	3-isopropylmalate dehydratase large subunit	296	30	12	14	Solyc12g005860.1.1	107.827/6.52	49.7196/6.3831	837.379	836.372	836.393	-24.89	0	2	U	K.WGSNAFR.N
										914.538	913.53	913.56	-31.95	0	2	U	R.ILLESAIR.N
										945.375	944.367	944.399	-33.16	0	1	U	R.DFNSYGSR.R
										957.412	956.405	956.435	-31.49	0	1	U	K.DGNSVYFR.D
										1061.47	1060.46	1060.51	-40.95	1	1	U	R.RGNDEIMAR.G
										1104.6	1103.59	1103.63	-39.36	1	1	U	R.IDKLPYSIR.I
										1141.63	1140.62	1140.67	-39.34	0	1	U	K.LAEIPFKPAR.V
										1513.65	1512.64	1512.71	-47.83	0	1	U	R.SDETVSMIEAYLR.A
										1527.63	1526.62	1526.7	-50.23	0	1	U	K.AGEDADSLGLTGHER.Y
										1765.73	1764.72	1764.81	-51.13	0	1	U	R.SENAVQANMELEFQR.N
										1905.77	1904.76	1904.86	-53.88	0	1	U	K.FVEFYGDGMGELSLADR.A
										1939.83	1938.82	1938.93	-55.94	0	1	U	K.SAGQDTIILAGAEYGSGSSR.D
Metabolism	*SltS-927	Alcohol dehydrogenase 2	123	31	7	22	Solyc06g059740.2.1	42.582/5.97	69.3549/5.7663	1057.58	1056.57	1056.59	-16.86	0	1	U	R.IIGVDLNASR.F
										1137.57	1136.56	1136.59	-22.61	0	1		K.FGVTEFVNPK.D
										1186.57	1185.57	1185.59	-21.65	0	1	U	K.GTFFGNYKPR.S
										1240.62	1239.61	1239.64	-22.65	0	1	U	K.THPLNFLNER.T
										1325.55	1324.55	1324.58	-21.2	0	1	U	K.SEESNMCSLLR.I
										1432.68	1431.67	1431.71	-31.07	1	1	U	R.INTDRGVMLNDGK.S
										1873.95	1872.94	1873.01	-33.81	0	1	U	K.GSSVAIFGLGAVGLAAAEGAR.I
Metabolism	*SltS-151	Aldo/keto reductase family protein	69	31	3	9	Solyc09g082720.2.1	38.682/5.91	76.2475/6.3504	918.528	917.521	917.497	26.1	1	1	U	R.FANTPLKQ.-
										1358.7	1357.69	1357.65	28.9	0	1	U	R.DIEEDVIPLCR.E
										1551.88	1550.87	1550.83	27.2	1	1	U	R.YIGLSEASVDTIKR.A
Metabolism	SltS-459	ATP synthase subunit beta	758	37	34	30	Solyc05g008460.2.1	59.684/5.74	89.0524/5.0312	533.074	532.067	532.297	-0.2298	0	1	U	R.STLGR.I
										487.98	973.945	974.555	-0.6095	0	1	U	K.IGLFGGAGVGK.T
										488.07	974.125	974.555	-0.4295	0	1	U	K.IGLFGGAGVGK.T
										488.16	974.305	974.555	-0.2495	0	1	U	K.IGLFGGAGVGK.T
										488.55	975.086	974.555	0.5305	0	1	U	K.IGLFGGAGVGK.T
										503.084	1004.15	1004.52	-0.3675	0	1	U	R.EMIESGVIK.L
										503.55	1005.09	1004.52	0.5642	0	1	U	R.EMIESGVIK.L
										587.015	1172.02	1172.66	-0.6403	0	1	U	K.VVDLLAPYQR.G
										631.533	1261.05	1261.63	-0.5815	0	1	U	R.TIAMDGTEGLVR.G
										631.562	1261.11	1261.63	-0.5236	0	1	U	R.TIAMDGTEGLVR.G
										632.07	1262.13	1261.63	0.4918	0	1	U	R.TIAMDGTEGLVR.G
										633.072	1264.13	1264.63	-0.5005	0	1	U	K.ITDEFTGAGAVGK.V
										633.072	1264.13	1264.63	-0.5005	0	1	U	K.ITDEFTGAGAVGK.V
										633.077	1264.14	1264.63	-0.4908	0	1	U	K.ITDEFTGAGAVGK.V
										639.544	1277.07	1277.63	-0.5541	0	1	U	R.TIAMDGTEGLVR.G + Oxidation (M)
										639.574	1277.13	1277.63	-0.4956	0	1	U	R.TIAMDGTEGLVR.G + Oxidation (M)
										639.596	1277.18	1277.63	-0.4512	0	1	U	R.TIAMDGTEGLVR.G + Oxidation (M)
										657.57	1313.13	1313.71	-0.5872	0	1	U	K.VCQVIGAVVDVR.F
										693.123	1384.23	1384.7	-0.4703	0	1	U	R.IMNVIGEPIDER.G
										693.548	1385.08	1384.7	0.3798	0	1	U	R.IMNVIGEPIDER.G
										701.015	1400.01	1400.7	-0.6823	0	1	U	R.IMNVIGEPIDER.G + Oxidation (M)
										705.086	1408.16	1408.8	-0.6464	0	1	U	R.VLNTGSPITVPVGR.S
										705.124	1408.23	1408.8	-0.5698	0	1	U	R.VLNTGSPITVPVGR.S
										705.143	1408.27	1408.8	-0.5326	0	1	U	R.VLNTGSPITVPVGR.S
										705.641	1409.27	1408.8	0.4642	0	1	U	R.VLNTGSPITVPVGR.S
										747.063	1492.11	1491.77	0.3437	0	1	U	R.FTQANSEVSALLGR.I
										747.075	1492.14	1491.77	0.3681	0	1	U	R.FTQANSEVSALLGR.I
										1030.62	2059.23	2060.04	-0.8172	0	1	U	R.QISELGIYPAVDPLDSTSR.M
										1031.14	2060.27	2060.04	0.2229	0	1	U	R.QISELGIYPAVDPLDSTSR.M
										724.44	2170.3	2171.15	-0.8493	0	1	U	R.EAPAFVEQATEQQILVTGIK.V
										724.59	2170.75	2171.15	-0.3992	0	1	U	R.EAPAFVEQATEQQILVTGIK.V
										724.86	2171.56	2171.15	0.4108	0	1	U	R.EAPAFVEQATEQQILVTGIK.V
										729.42	2185.24	2185.14	0.1003	0	1	U	R.IPSAVGYQPTLATDLGGLQER.I
										729.45	2185.33	2185.14	0.1902	0	1	U	R.IPSAVGYQPTLATDLGGLQER.I
Metabolism	*SltS-563	Carbonic anhydrase	43	31	2	8	Solyc05g005490.2.1	29.904/5.63	75.0076/5.225	1201.62	1200.62	1200.56	47.9	0	1	U	K.FLVFACSDSR.V
										1490.75	1489.74	1489.72	14	0	1	U	R.NIANMVPPYDQTK.Y
Metabolism	*SltS-897	Glyceraldehyde 3-phosphate dehydrogenase	114	30	3	9	Solyc05g014470.2.1	36.822/6.34	70.2191/4.9593	1875.97	1874.96	1874.96	3.85	1	1	U	K.EFAPSIPEKNITCLTR.L
										1946.96	1945.96	1945.95	1.97	0	1	U	K.NGEWSIVQGLPIDEFSR.K
										2291.14	2290.13	2290.12	3.56	0	1	U	R.ELVADDAWLNGEFISTVQQR.G
Metabolism	*SltS-1093	Malate dehydrogenase	159	30	3	15	Solyc09g090140.2.1	35.703/5.91	39.5344/5.7402	1876.02	1875.01	1874.96	30.1	1	1	U	K.EFAPSIPEKNITCLTR.L
										1947.02	1946.01	1945.95	29.8	0	1	U	K.NGEWSIVQGLPIDEFSR.K
										2291.2	2290.19	2290.12	30	0	1	U	R.ELVADDAWLNGEFISTVQQR.G
Metabolism	*SltS-334	Monodehydroascorbate reductase (NADH)-like protein	169	30	4	9	Solyc09g009390.2.1	47.106/5.77	64.9948/4.8701	825.424	824.417	824.385	38.3	0	8	U	K.MYNEIR.R
										1094.6	1093.59	1093.56	34.4	0	1	U	K.AYLFPEGAAR.L
										1430.82	1429.81	1429.76	37.1	0	1	U	K.EAVAPYERPALSK.A
										1816.88	1815.87	1815.8	40.3	0	1	U	K.SVDEYDYLPYFYSR.A
Metabolism	*SltS-1022	S-formylglutathione hydrolase	183	29	3	14	Solyc04g016360.2.1	32.354/5.85	52.1899/6.2034	923.653	922.645	922.596	53	0	1	U	K.VNVPLLLR.L
										1669.94	1668.93	1668.87	38.7	0	1	U	R.AASSEGVALIVPDTSPR.G
										2011.1	2010.09	2010.01	42	0	1	U	K.ELPTLLHENFPELDTSR.A
Protein folding, modification, degradation	*SltS-441	26S protease regulatory subunit 4	72	30	6	13	Solyc06g083620.2.1	49.566/5.91	75.2709/5.0905	955.546	954.539	954.492	48.7	0	1	U	K.FEPAAPPAR.V
										985.601	984.593	984.551	43.4	0	1	U	R.IFQIHTAR.M
										1083.64	1082.63	1082.59	43.4	1	1	U	K.KFEPAAPPAR.V
										1328.81	1327.8	1327.75	37.1	1	1	U	K.IEFPLPDIKTR.R
										1517.76	1516.76	1516.7	36.1	1	2	U	R.YDAHSGGEREIQR.T
										2127.12	2126.11	2126.04	34.4	1	1	U	R.IKDYLLMEEEFVANQER.L
Protein folding, modification, degradation	*SltS-193	Class II small heat shock protein Le-HSP17.6	109	30	2	12	Solyc08g062340.2.1	17.381/6.75	30.969/4.7372	1699.97	1698.96	1698.88	48.2	0	1	U	K.VQVEEDNVLLISGER.K
										2200.23	2199.23	2199.14	39.7	1	1	U	K.SGDIKVQVEEDNVLLISGER.K
Redox homeostasis	*SltS-187	Ascorbate peroxidase	224	30	7	17	Solyc06g060260.2.1	38.041/8.48	30.4187/6.713	920.438	919.431	919.408	25.1	0	1	U	K.FDNSYFK.D
										1041.6	1040.6	1040.56	36.7	0	1	U	K.FCHPILVR.L
										1071.56	1070.55	1070.51	37.2	0	1	U	K.NIEEWPQR.G
										1261.62	1260.61	1260.59	17.8	0	1	U	R.LGWHDAGTYNK.N
										1398.79	1397.79	1397.74	32.1	0	2	U	R.LPDAGPPSPAAHLR.D
										1632.77	1631.76	1631.69	40.7	0	1	U	R.MDVSVPEQCPEEGR.L
										3012.49	3011.48	3011.42	19.7	1	1	U	R.MDVSVPEQCPEEGRLPDAGPPSPAAHLR.D
Stress Response	*SltS-506	Major allergen Mal d 1	145	30	3	25	Solyc09g091000.2.1	17.456/5.67	43.4396/5.3155	1121.62	1120.61	1120.56	45.7	0	6	U	K.MNFVEGSPIK.Y
										1283.76	1282.75	1282.71	28.5	0	5	U	K.ALVVDSDNLIPK.L
										1818	1816.99	1816.9	51.5	0	1	U	M.GVTSYTHETTTPVAPTR.L
Stress Response	*SltS-460	Major latex-like protein	64	30	2	10	Solyc04g007770.2.1	16.756/5.96	37.6929/5.3161	1625.8	1624.8	1624.75	27.4	0	1	U	K.VGSIVSCNYNEAGQK.K
										1753.91	1752.9	1752.85	32.8	1	1	U	K.VGSIVSCNYNEAGQKK.S
Stress Response	*SltS-910	Stress-induced protein sti1-like protein	159	31	3	7	Solyc08g079170.2.1	65.410/5.99	31.6684/6.8628	1174.62	1173.61	1173.57	33	0	9	U	K.SGLADAQSAQAR.S
										1678.88	1677.87	1677.82	29.7	0	1	U	K.AIELDDGDISFITNR.A
										1765.74	1764.73	1764.68	29.7	0	1	U	R.MPEEDDEMPEASTER.K
Transport	*SltS-704	14-3-3	63	30	5	25	Solyc04g076060.2.1	28.778/4.80	16.4115/6.3636	1024.55	1023.55	1023.51	40.6	0	2	U	R.EQCLYLAK.L
										1340.74	1339.73	1339.68	42.2	1	1	U	R.YLAEFKIGDER.K
										1404.78	1403.78	1403.73	36.6	1	1	U	R.IVSSIEQKEESR.K
										1727.97	1726.97	1726.91	32.7	0	1	U	K.LVLNSTPAGELTVEER.N
										1843.07	1842.06	1842	32.4	0	1	U	K.AAQEIALTDLPPTHPIR.L
aSpot number as given on the 2-D gel images. bThe significance score (p < 0.05) of a protein, as produced by the Mascot algorithm. cProbability based Mowse score (cut off ) indicating identity or extensive homology. dGene identification number as in SGN database.
