# Supplementary material for: Proteometabolomic Study of Compatible Interaction in Tomato Fruit Challenged with Sclerotinia rolfsii Illustrates Novel Protein Network during Disease Progression
Source: Front Plant Sci. 2016 Jul 26;7:1034. doi: 10.3389/fpls.2016.01034 (PMC4960257; doi:10.3389/fpls.2016.01034)
Supplement: Supplementary file 4 [file Table4.XLS]

## Sheet: Sheet
Supplementary Table S4. The probable candidate proteins of the identified proteins.
Functional Category	Spot IDa	Protein Idb	Protein Name	Scorec	NPd	% coverege	Thr. MW/PI	Exp. MW/PI	Score cut off value	emPAI	Summation of emPAI	Mol fraction	Mol fraction%e
Development	*SltS-117	Solyc06g005360.2.1	Actin depolymerizing factor 3	226	3	32	16.065/6.15	40.90/4.71	31
	SltS-284	Solyc08g015690.2.1	Late-embryogenesis abundant protein 2	141	32	21	35.226/4.66	30.11/5.20	33	0.66	0.87	0.758621	75.8621
		Solyc01g103450.2.1	Chaperone DnaK	96	32	12	74.965/5.20			0.21		0.241379	24.1379
	*SltS-143	Solyc08g015690.2.1	LEA2	63	3	10	35.226/4.66	55.49/4.8	31
Metabolism	SltS-1033	Solyc07g049530.2.1	1-aminocyclopropane-1-carboxylate oxidase	250	33	23	36.018/5.13	38.84/5.54	33	0.35	0.73	0.479452	47.9452
		Solyc07g020860.2.1	Peroxiredoxin	46	4	11	17.540/5.18			0.22		0.30137	30.137
		Solyc09g089580.2.1	1-aminocyclopropane-1-carboxylate oxidase-like protein	38	1	2	41.507/4.61			0.09		0.123288	12.3288
		Solyc11g066800.1.1	Lysine/histidine transporter	36	3	2	50.310/8.98			0.07		0.0958904	9.58904
	SltS-1046	Solyc07g049530.2.1	1-aminocyclopropane-1-carboxylate oxidase	600	48	40	36.018/5.13	37.25/5.48	34	1.99	3.08	0.646104	64.6104
		Solyc07g049550.2.1	1-aminocyclopropane-1-carboxylate oxidase	184	34	27	36.179/5.11			0.81		0.262987	26.2987
		Solyc07g066470.2.1	Porphobilinogen deaminase	55	2	3	39.576/6.18			0.09		0.0292208	2.92208
		Solyc09g089580.2.1	1-aminocyclopropane-1-carboxylate oxidase-like protein	37	3	7	41.507/5.61			0.19		0.0616883	6.16883
	SltS-826	Solyc09g089580.2.1	1-aminocyclopropane-1-carboxylate oxidase-like protein	585	42	40	41.507/5.61	68.576/6.45	38	2.35	4.51	0.521064	52.1064
		Solyc05g009530.2.1	Dihydrolipoyllysine-residue acetyltransferase component of pyruvate dehydrogenase complex	391	21	27	48.253/8.29			0.96		0.21286	21.286
		Solyc12g096190.1.1	Tryptophan synthase beta chain	310	12	13	54.626/6.89			0.3		0.0665188	6.65188
		Solyc09g009390.2.1	Monodehydroascorbate reductase	115	9	9	47.106/5.77			0.36		0.0798226	7.98226
		Solyc03g115990.1.1	Malate dehydrogenase	112	9	12	43.563/8.34			0.28		0.0620843	6.20843
		Solyc02g063490.2.1	Malate dehydrogenase (AHRD V1 **** B9S7S1_RICCO); contains Interpro domain(s) IPR010097 Malate dehydrogenase, NAD-depe	72	2	4	37.235/8.13			0.1		0.0221729	2.21729
		Solyc05g056230.2.1	Calreticulin 2 calcium-binding protein	45	4	4	51.128/6.12			0.07		0.0155211	1.55211
		Solyc04g072240.2.1	Oxidoreductase family protein	39	1	4	39.835/5.58			0.09		0.0199557	1.99557
	SltS-562	Solyc08g014130.2.1	2-isopropylmalate synthase 1	1008	60	36	67.526/5.81	73.73/5.86	36	1.53	2.68	0.570896	57.0896
		Solyc06g053400.2.1	2-isopropylmalate synthase 1	516	31	14	66.995/6.34			0.55		0.205224	20.5224
		Solyc07g006650.2.1	Xylose isomerase	285	15	17	44.750/5.53			0.39		0.145522	14.5522
		Solyc04g007550.2.1	ATP synthase subunit beta	50	2	4	59.939/5.94			0.06		0.0223881	2.23881
		Solyc01g109300.2.1	4-hydroxy-3-methylbut-2-enyl diphosphate reductase	45	8	5	52.147/5.38			0.15		0.0559701	5.59701
	*SltS-916	Solyc02g062500.2.1	2 oxoglutarate dioxygenase	138	3	9	36.734/5.17	55.23/6.67	31
	*SltS-404	Solyc02g062500.2.1	Oxoglutarate dioxygenase	163	3	9	36.73/5.17	52.35/5.6	31
	*SltS-533	Solyc12g005860.1.1	3-isopropylmalate dehydratase large subunit	296	12	14	107.827/6.52	63.42/5.78	30
	SltS-413	Solyc01g109300.2.1	4-hydroxy-3-methylbut-2-enyl diphosphate reductase	549	51	32	52.147/5.38	57.05/5.34	34	1.5	3.62	0.414365	41.4365
		Solyc08g062800.2.1	ATP-dependent RNA helicase eIF4A	242	9	8	47.14/5.54			0.36		0.0994475	9.94475
		Solyc06g072120.2.1	40S ribosomal protein SA	130	13	24	32.28/4.95			0.57		0.157459	15.7459
		Solyc01g108570.2.1	Gibberellin receptor GID1L2	118	8	11	34.79/5.40			0.37		0.10221	10.221
		Solyc02g069800.1.1	CXE carboxylesterase	116	10	16	37.38/4.85			0.34		0.0939227	9.39227
		Solyc01g108560.2.1	Acetyl esterase	116	6	14	33.700/5.55			0.24		0.0662983	6.62983
		Solyc03g083910.2.1	Acid beta-fructofuranosidase	106	9	6	71.60/5.54			0.11		0.0303867	3.03867
		Solyc09g089580.2.1	1-aminocyclopropane-1-carboxylate oxidase-like protein	42	1	2	41.507/5.61			0.09		0.0248619	2.48619
		Solyc01g099190.2.1	Lipoxygenase	33	1	1	97.350/5.52			0.04		0.0110497	1.10497
	SltS-341	Solyc08g076970.2.1	Acetylornithine deacetylase or succinyl-diaminopimelate desuccinylase	302	39	30	43.329/5.00	74.00/5.19	34	0.79	1.49	0.530201	53.0201
		Solyc08g076980.2.1	Acetylornithine deacetylase or succinyl-diaminopimelate desuccinylase	230	28	21	47.521/4.88			0.35		0.234899	23.4899
		Solyc08g076990.2.1	Acetylornithine deacetylase	100	13	7	48.519/5.45			0.08		0.0536913	5.36913
		Solyc04g007120.2.1	UV excision repair protein RAD23	89	4	5	42.648/4.76			0.09		0.0604027	6.04027
		Solyc02g063130.2.1	UV excision repair protein RAD23	47	5	5	40.544/4.72			0.09		0.0604027	6.04027
		Solyc06g059740.2.1	Alcohol dehydrogenase 2	38	1	5	42.582/5.97			0.09		0.0604027	6.04027
	SltS-329	Solyc03g083910.2.1	Acid beta-fructofuranosidase	66	16	6	71.602/5.54	65.31/5.27	33	0.05	0.35	0.142857	14.2857
		Solyc06g076520.1.1	class I heat shock protein	37	2	5	17.724/5.84			0.22		0.628571	62.8571
		Solyc12g006710.1.1	Tudor domain containing 3	37	2	1	45.773/9.26			0.08		0.228571	22.8571
	SltS-763	Solyc06g065270.2.1	Adenylate kinase	144	17	21	32.293/6.97	33.69/6.46	33	0.4	1.02	0.392157	39.2157
		Solyc10g085040.1.1	Soul heme-binding family protein	113	7	11	22.196/6.45			0.62		0.607843	60.7843
	*SltS-927	Solyc06g059740.2.1	Alcohol dehydrogenase 2	123	7	22	42.582/5.97	62.11/6.87	31
		Solyc06g073280.2.1	LL-diaminopimelate aminotransferase	63	3	6	50.636/8.03
		Solyc04g064710.2.1	Alcohol dehydrogenase 2	58	2	5	41.809/6.42
	SltS-482	Solyc06g059740.2.1	Alcohol dehydrogenase 2	122	5	5	42.582/5.97	46.19/5.49	36	0.18	0.18	1	100
	SltS-601	Solyc06g059740.2.1	Alcohol dehydrogenase 2	190	19	17	42.582/5.97	53.84/5.43	36	0.18	0.97	0.185567	18.5567
		Solyc11g020330.1.1	class IV heat shock protein	121	12	19	21.551/5.75			0.63		0.649485	64.9485
		Solyc10g018590.1.1	Os04g0551700 protein	65	3	4	23.470/8.99			0.16		0.164948	16.4948
	SltS-1018	Solyc09g082720.2.1	Aldo/keto reductase family protein	104	26	25	38.682/5.91	34.57/6.34	33	0.74	0.93	0.795699	79.5699
		Solyc07g049530.2.1	1-aminocyclopropane-1-carboxylate oxidase	40	4	7	36.018/5.13			0.1		0.107527	10.7527
		Solyc02g084440.2.1	Fructose-bisphosphate aldolase	36	1	2	42.656/8.15			0.09		0.0967742	9.67742
	*SltS-151	Solyc09g082720.2.1	Aldo/keto reductase family protein	69	3	9	38.682/5.91	69.28/4.86	31
	SltS-459	Solyc05g008460.2.1	ATP synthase subunit beta	758	34	30	59.684/5.74	80.759/5.51	37	0.97	3.54	0.274011	27.4011
		Solyc09g091180.2.1	chaperonin	653	44	35	61.807/5.51			1.17		0.330508	33.0508
		Solyc05g053470.2.1	chaperonin	272	31	26	61.430/5.80			0.43		0.121469	12.1469
		Solyc04g053120.2.1	4-alpha-glucanotransferase	254	6	5	64.732/5.41			0.12		0.0338983	3.38983
		Solyc02g044030.1.1	60 kDa chaperonin	172	12	12	37.691/9.01			0.21		0.059322	5.9322
		Solyc01g028810.2.1	chaperonin	150	11	11	63.238/5.72			0.42		0.118644	11.8644
		Solyc04g076090.2.1	Glucose-6-phosphate isomerase 2	119	3	1	68.121/5.49			0.06		0.0169492	1.69492
		Solyc11g069790.1.1	chaperonin	57	4	2	62.032/6.21			0.08		0.0225989	2.25989
		Solyc09g009020.2.1	Enolase	40	4	8	48.054/5.68			0.08		0.0225989	2.25989
	*SltS-563	Solyc05g005490.2.1	Carbonic anhydrase	43	2	8	29.904/5.63	73.72/5.85	31
	SltS-795	Solyc09g009020.2.1	Enolase	812	38	36	48.054/5.68	17.319/4.36	37	1.11	1.37	0.810219	81.0219
		Solyc02g080630.2.1	Lactoylglutathione lyase	57	11	13	38.746/6.62			0.1		0.0729927	7.29927
		Solyc06g071790.2.1	Elongation factor Tu	56	5	9	48.948/6.17			0.16		0.116788	11.6788
	SltS-818	Solyc09g009020.2.1	Enolase	1382	73	57	48.054/5.68	65.552/6.25	38	3.15	7.38	0.426829	42.6829
		Solyc10g085550.1.1	Enolase	844	45	44	48.206/5.99			1.27		0.172087	17.2087
		Solyc09g089580.2.1	1-aminocyclopropane-1-carboxylate oxidase-like protein	574	31	31	41.507/5.61			1.18		0.159892	15.9892
		Solyc03g112150.1.1	Elongation factor Tu	467	18	18	51.887/6.10			0.32		0.0433604	4.33604
		Solyc01g100320.2.1	Thioredoxin/protein disulfide isomerase	376	15	26	39.886/5.43			0.72		0.097561	9.7561
		Solyc06g071790.2.1	Elongation factor Tu	345	14	17	48.948/6.17			0.34		0.0460705	4.60705
		Solyc07g066610.2.1	Phosphoglycerate kinase	124	16	19	50.592/7.66			0.24		0.0325203	3.25203
		Solyc11g011380.1.1	Glutamine synthetase	96	3	3	38.774/5.49			0.1		0.0135501	1.35501
		Solyc01g008330.2.1	Acetyl-CoA carboxylase biotin carboxylase	63	3	2	59.079/6.52			0.06		0.00813008	0.813008
	SltS-865	Solyc08g068390.2.1	Fatty acid oxidation complex subunit alpha	226	30	17	77.911/5.68	88.75/6.65	37	0.53	0.94	0.56383	56.383
		Solyc05g050970.2.1	Transketolase 1	101	6	5	83.527/6.34			0.14		0.148936	14.8936
		Solyc05g056310.2.1	T-complex protein 1 subunit gamma	71	1	3	61.346/5.71			0.06		0.0638298	6.38298
		Solyc10g085880.1.1	UDP-glucosyltransferase family 1 protein	52	4	7	39.887/5.19			0.1		0.106383	10.6383
		Solyc12g008430.1.1	Malic enzyme	46	2	5	65.518/5.98			0.06		0.0638298	6.38298
		Solyc06g076020.2.1	heat shock protein	38	1	1	71.363/5.05			0.05		0.0531915	5.31915
	SltS-293	Solyc11g011380.1.1	Glutamine synthetase	126	5	6	38.774/5.49	44.79/5.36	37	0.2	1.11	0.18018	18.018
		Solyc06g053200.2.1	6-phosphogluconolactonase	90	7	10	28.70/5.22			0.28		0.252252	25.2252
		Solyc10g005100.2.1	Salt stress root protein RS1	70	19	40	21.975/5.03			0.38		0.342342	34.2342
		Solyc04g015340.2.1	Serine carboxypeptidase K10B2.2	60	2	2	52.59/5.71			0.07		0.0630631	6.30631
		Solyc01g106430.2.1	Inorganic pyrophosphatase family protein	49	2	3	32.47/6.01			0.12		0.108108	10.8108
		Solyc12g008430.1.1	Malic enzyme	39	3	5	65.518/5.98			0.06		0.0540541	5.40541
	SltS-1012	Solyc05g014470.2.1	Glyceraldehyde 3-phosphate dehydrogenase	117	38	28	36.822/6.34	32.52/6.23	33	0.79	1.69	0.467456	46.7456
		Solyc12g042920.1.1	Cytochrome c1	59	3	4	35.836/6.51			0.1		0.0591716	5.91716
		Solyc10g005510.2.1	Glyceraldehyde-3-phosphate dehydrogenase	46	6	5	44.769/8.61			0.8		0.473373	47.3373
	SltS-774	Solyc02g065240.2.1	Hydrolase alpha/beta fold family protein	292	12	24	29.807/5.73	36.06/6.76	33	0.44	2.25	0.195556	19.5556
		Solyc02g080630.2.1	Lactoylglutathione lyase	155	10	11	38.746/6.62			0.46		0.204444	20.4444
		Solyc06g005150.2.1	Ascorbate peroxidase	117	13	17	27.590/5.86			0.3		0.133333	13.3333
		Solyc06g005160.2.1	Ascorbate peroxidase	116	16	29	27.733/5.61			0.48		0.213333	21.3333
		Solyc09g007270.2.1	Ascorbate peroxidase	104	11	20	27.846/5.64			0.3		0.133333	13.3333
	SltS-779	Solyc02g080630.2.1	Lactoylglutathione lyase	705	50	36	38.746/6.62	48.17/5.59	37	1.57	5.62	0.279359	27.9359
		Solyc05g005490.2.1	Carbonic anhydrase	464	39	35	29.904/5.63			3.29		0.585409	58.5409
		Solyc02g065240.2.1	Hydrolase alpha/beta fold family protein	447	12	19	29.807/5.73			0.63		0.1121	11.21
		Solyc02g031950.2.1	Pathogenesis-related protein-like protein	50	3	4	29.041/5.57			0.13		0.0231317	2.31317
	SltS-846	Solyc12g010040.1.1	Leucyl aminopeptidase	946	35	33	60.813/7.92	75.783/6.52	33	1.16	2.92	0.39726	39.726
		Solyc10g080710.1.1	Asparaginyl-tRNA synthetase 2	501	26	20	65.147/5.87			0.65		0.222603	22.2603
		Solyc08g081010.2.1	Glutamate-cysteine ligase	325	14	10	59.493/6.27			0.27		0.0924658	9.24658
		Solyc00g187050.2.1	Leucyl aminopeptidase	159	9	11	53.860/5.85			0.14		0.0479452	4.79452
		Solyc10g076510.1.1	Pyruvate decarboxylase	107	4	3	66.380/5.81			0.06		0.0205479	2.05479
		Solyc07g053280.2.1	Ketol-acid reductoisomerase	82	6	6	64.192/6.31			0.12		0.0410959	4.10959
		Solyc03g121640.2.1	chaperonin	78	7	13	61.059/6.99			0.06		0.0205479	2.05479
		Solyc01g087260.2.1	Carotenoid cleavage dioxygenase 1B	64	3	4	61.308/5.65			0.13		0.0445205	4.45205
		Solyc07g039330.2.1	Histone-binding protein RBBP7	56	3	5	41.745/4.97			0.09		0.0308219	3.08219
		Solyc01g101060.2.1	S-adenosylmethionine synthase	40	4	4	43.730/5.52			0.09		0.0308219	3.08219
		Solyc12g099000.1.1	S-adenosylmethionine synthase	40	3	5	43.511/5.41			0.09		0.0308219	3.08219
		Solyc03g112070.2.1	Phosphoglycerate dehydrogenase	37	4	4	63.612/7.10			0.06		0.0205479	2.05479
	SltS-516	Solyc03g115990.1.1	Malate dehydrogenase	203	21	18	43.563/8.34	48.66/5.84	33	0.78	1.92	0.40625	40.625
		Solyc10g078740.1.1	Enoyl reductase	145	10	6	41.641/9.02			0.41		0.213542	21.3542
		Solyc11g012410.1.1	Inositol monophosphatase 3	84	3	7	29.435/5.35			0.13		0.0677083	6.77083
		Solyc02g063490.2.1	Malate dehydrogenase (AHRD V1 **** B9S7S1_RICCO); contains Interpro domain(s) IPR010097 Malate dehydrogenase, NAD-depe	76	2	4	37.235/8.13			0.1		0.0520833	5.20833
		Solyc06g073190.2.1	Fructokinase-like	63	11	13	34.969/5.76			0.23		0.119792	11.9792
		Solyc04g073990.2.1	Annexin	41	3	5	35.894/5.39			0.1		0.0520833	5.20833
		Solyc02g062460.2.1	2-oxoglutarate-dependent dioxygenase	41	8	6	36.711/5.53			0.1		0.0520833	5.20833
		Solyc11g066800.1.1	Lysine/histidine transporter	35	2	5	50.310/8.98			0.07		0.0364583	3.64583
	*SltS-897	Solyc09g090140.2.1	Malate dehydrogenase	114	3	15	35.703/5.91	42.65/6.86	38
		Solyc05g014470.2.1	Glyceraldehyde 3-phosphate dehydrogenase	46	2	9	36.822/6.34
	*SltS-1093	Solyc09g090140.2.1	Malate dehydrogenase	159	3	15	35.703/5.91	56.13/6.86	30
		Solyc07g062970.2.1	Serine/threonine phosphatase family protein	40	6	19	31.039/5.67
	*SltS-334	Solyc09g009390.2.1	Monodehydroascorbate reductase (NADH)-like protein	169	4	9	47.106/5.77	72.19/5.24	30
		Solyc12g005080.1.1	Dihydrolipoyllysine-residue succinyltransferase component of 2-oxoglutarate dehydro	39	1	3	40.515/6.51
	SltS-813	Solyc07g066610.2.1	Phosphoglycerate kinase	520	45	38	50.592/7.66	64.652/6.45	36	0.9	1.32	0.681818	68.1818
		Solyc07g066600.2.1	Phosphoglycerate kinase	129	5	9	42.263/5.78			0.09		0.0681818	6.81818
		Solyc09g064390.2.1	Tetratricopeptide repeat protein 4	60	5	12	29.111/6.34			0.13		0.0984848	9.84848
		Solyc09g089580.2.1	1-aminocyclopropane-1-carboxylate oxidase-like protein	51	3	5	41.507/5.61			0.09		0.0681818	6.81818
		Solyc05g018410.1.1	Enoyl-CoA hydratase	34	3	6	33.147/8.20			0.11		0.0833333	8.33333
	*SltS-1022	Solyc04g016360.2.1	S-formylglutathione hydrolase	183	3	14	32.354/5.85	30.22/6.03	29
Protein folding, modification, degradation	*SltS-441	Solyc06g083620.2.1	26S protease regulatory subunit 4	72	6	13	49.566/5.91	70.28/5.41	30
	SltS-498	Solyc01g103450.2.1	Chaperone DnaK	1949	174	44	74.965/5.20	38.60/5.80	34	4.17	4.97	0.839034	83.9034
		Solyc11g020040.1.1	Chaperone DnaK	695	60	18	74.619/5.36			0.71		0.142857	14.2857
		Solyc02g094660.1.1	Unknown Protein	33	3	2	43.593/6.48			0.09		0.0181087	1.81087
	SltS-560	Solyc11g020040.1.1	Chaperone DnaK	1134	102	39	74.619/5.36	68.51/5.62	34	2.43	3.38	0.718935	71.8935
		Solyc01g103450.2.1	Chaperone DnaK	447	44	19	74.965/5.20			0.67		0.198225	19.8225
		Solyc11g069790.1.1	chaperonin	163	21	13	62.032/5.21			0.2		0.0591716	5.91716
		Solyc02g070620.2.1	F-box family protein	40	2	2	49.262/9.16			0.08		0.0236686	2.36686
	SltS-557	Solyc01g028810.2.1	Chaperonin	559	34	26	63.238/5.72	81.51/5.77	37	0.69	1.01	0.683168	68.3168
		Solyc03g120850.2.1	chaperonin	151	12	9	64.527/5.46			0.19		0.188119	18.8119
		Solyc04g007550.2.1	ATP synthase subunit beta	112	6	4	59.939/5.94			0.13		0.128713	12.8713
	SltS-213	Solyc09g091180.2.1	chaperonin	1067	88	49	61.807/5.51	43.55/4.99	34	2.83	5.26	0.538023	53.8023
		Solyc05g053470.2.1	chaperonin	440	70	44	61.430/5.80			1.15		0.218631	21.8631
		Solyc01g028810.2.1	chaperonin	376	29	21	63.238/5.72			0.41		0.0779468	7.79468
		Solyc03g120850.2.1	chaperonin	310	17	11	64.527/5.46			0.18		0.0342205	3.42205
		Solyc04g076090.2.1	Glucose-6-phosphate isomerase 2	282	17	12	68.121/5.49			0.37		0.0703422	7.03422
		Solyc03g121640.2.1	chaperonin	115	27	9	61.059/6.99			0.19		0.0361217	3.61217
		Solyc11g069790.1.1	chaperonin	85	8	3	62.032/5.21			0.06		0.0114068	1.14068
		Solyc11g066800.1.1	Lysine/histidine transporter	37	3	2	50.310/8.98			0.07		0.013308	1.3308
	SltS-625	Solyc07g042250.2.1	chaperonin	47	2	4	26.603/6.85	36.45/6.08	36	0.15	0.63	0.238095	23.8095
		Solyc07g056420.2.1	Glutathione S-transferase-like protein	43	12	22	25.605/5.40			0.33		0.52381	52.381
		Solyc07g056510.2.1	Glutathione S-transferase	42	4	10	25.6296.11			0.15		0.238095	23.8095
	*SltS-193	Solyc08g062340.2.1	Class II small heat shock protein Le-HSP17.6	109	2	12	17.381/6.75	31.34/5.08	30
	SltS-514	Solyc06g036290.2.1	Heat shock protein 90	869	65	31	70.444/5.20	45.11/5.86	37	1.7	4.82	0.352697	35.2697
		Solyc12g015880.1.1	Heat shock protein 90	846	64	26	80.394/4.98			0.97		0.201245	20.1245
		Solyc03g007890.2.1	Heat shock protein 90	817	60	25	80.506/5.03			0.97		0.201245	20.1245
		Solyc07g065840.2.1	Heat shock protein 90	805	62	26	80.371/4.96			0.88		0.182573	18.2573
		Solyc04g081570.2.1	Chaperone protein htpG	70	4	2	93.410/4.90			0.09		0.0186722	1.86722
		Solyc01g060280.2.1	STAM binding protein	36	3	1	58.965/6.40			0.07		0.0145228	1.45228
		Solyc06g071800.2.1	Serine/threonine protein kinase	35	4	2	70.771/5.18			0.06		0.0124481	1.24481
		Solyc03g111630.2.1	Programmed cell death 4a	35	3	0	77.317/4.97			0.05		0.0103734	1.03734
		Solyc04g006970.2.1	Phosphoenolpyruvate carboxylase	35	3	0	118.655/6.52			0.03		0.00622407	0.622407
	SltS-709	Solyc05g056310.2.1	T-complex protein 1 subunit gamma	371	23	20	61.346/5.71	75.915/6.32	38	0.44	3.77	0.116711	11.6711
		Solyc10g085880.1.1	UDP-glucosyltransferase family 1 protei	341	25	26	39.887/5.19			0.91		0.241379	24.1379
		Solyc09g092380.2.1	Adenosylhomocysteinase	272	17	16	53.630/5.57			0.62		0.164456	16.4456
		Solyc09g092390.2.1	Adenosylhomocysteinase	249	17	16	53.588/5.57			0.62		0.164456	16.4456
		Solyc03g123760.2.1	Phytoene desaturase	238	11	11	65.357/6.41			0.26		0.0689655	6.89655
		Solyc08g062800.2.1	ATP-dependent RNA helicase eIF4A	203	8	8	47.143/5.54			0.27		0.071618	7.1618
		Solyc05g050120.2.1	Malic enzyme	136	8	9	64.642/5.71			0.26		0.0689655	6.89655
		Solyc01g107820.2.1	UDP-glucosyltransferase family 1 protein	85	2	3	53.439/5.38			0.07		0.0185676	1.85676
		Solyc09g009020.2.1	Enolase	74	4	13	48.054/5.68			0.17		0.0450928	4.50928
		Solyc04g081900.2.1	Nucleoredoxin 1	73	5	7	50.467/5.36			0.08		0.0212202	2.12202
		Solyc12g008630.1.1	Mitochondrial processing peptidase alpha subunit	63	4	7	54.869/6.05			0.07		0.0185676	1.85676
Redox homeostasis	*SltS-187	Solyc06g060260.2.1	Stromal ascorbate peroxidase 7	224	7	17	38.041/8.48	28.46/5.04	30
	SltS-356	Solyc07g020860.2.1	Peroxiredoxin	146	25	40	17.540/5.18	92.52/5.29	34	0.22	0.56	0.392857	39.2857
		Solyc11g070050.1.1	DUF866 domain protein	48	1	6	18.951/5.14			0.2		0.357143	35.7143
		Solyc08g021910.1.1	Chaperone protein dnaJ	39	5	2	227.025/5.50			0.02		0.0357143	3.57143
		Solyc06g059740.2.1	Alcohol dehydrogenase 2	38	1	5	42.582/5.97			0.09		0.160714	16.0714
		Solyc05g056210.2.1	Methyltransferase like 3	36	1	0	122.896/6.34			0.03		0.0535714	5.35714
Signaling	SltS-515	Solyc11g012410.1.1	Inositol monophosphatase 3	80	3	4	29.435/5.35	48.27/5.63	36	0.13	0.45	0.288889	28.8889
		Solyc04g082780.2.1	Cinnamoyl CoA reductase-like 1	62	3	9	35.955/5.46			0.22		0.488889	48.8889
		Solyc09g082730.2.1	Aldo/keto reductase family protein	48	6	9	38.748/5.43			0.1		0.222222	22.2222
Stress Response	SltS-607	Solyc09g090980.2.1	Major allergen Mal d 1	234	28	64	17.472/5.44	25.16/6.32	36	2.4	2.62	0.916031	91.6031
		Solyc01g011000.2.1	Eukaryotic translation initiation factor 5A	56	7	14	17.532/5.47			0.22		0.0839695	8.39695
	*SltS-506	Solyc09g091000.2.1	Major allergen Mal d 1	145	3	25	17.456/5.67	42.01/5.86	30
	*SltS-460	Solyc04g007770.2.1	Major latex-like protein	64	2	10	16.756/5.96	87.51/5.60	30
	SltS-755	Solyc03g111720.2.1	Peptide methionine sulfoxide reductase msrA	554	40	35	22.247/6.10	30.49/6.11	49	1.64	2.79	0.587814	58.7814
		Solyc07g061790.2.1	Heme-binding protein 2	123	11	20	26.118/7.59			0.32		0.114695	11.4695
		Solyc10g080210.1.1	Polygalacturonase A	85	22	13	50.875/6.40			0.33		0.11828	11.828
		Solyc09g090980.2.1	Major allergen Mal d 1	76	5	25	17.472/5.44			0.5		0.179211	17.9211
	*SltS-910	Solyc08g079170.2.1	Stress-induced protein sti1-like protein	159	3	7	65.410/5.99	48.69/6.91	31
	SltS-868	Solyc08g079170.2.1	Stress-induced protein sti1-like protein	817	54	37	65.410/5.99	84.701/6.69	37	1.99	1.99	1	100
Transport	*SltS-704	Solyc04g076060.2.1	14-3-3 protein beta/alpha-B	63	5	25	28.778/4.80	77.20/5.97	30
	SltS-838	Solyc12g008630.1.1	Mitochondrial processing peptidase alpha subunit	586	31	23	54.869/6.05	81.17/6.44	38	0.95	2.76	0.344203	34.4203
		Solyc08g081010.2.1	Glutamate-cysteine ligase	399	19	13	59.493/6.27			0.45		0.163043	16.3043
		Solyc09g009020.2.1	Enolase	387	14	16	48.054/5.68			0.58		0.210145	21.0145
		Solyc09g092380.2.1	Adenosylhomocysteinase	143	5	2	53.630/5.57			0.07		0.0253623	2.53623
		Solyc03g112070.2.1	Phosphoglycerate dehydrogenase	139	8	4	63.612/7.10			0.19		0.0688406	6.88406
		Solyc12g043020.1.1	Dihydroxy-acid dehydratase	112	9	10	66.435/6.18			0.25		0.0905797	9.05797
		Solyc02g077240.2.1	Pyruvate decarboxylase	108	5	7	63.980/5.91			0.06		0.0217391	2.17391
		Solyc07g044840.2.1	2 3-bisphosphoglycerate-independent phosphoglycerate mutase	88	4	5	61.275/5.59			0.13		0.0471014	4.71014
		Solyc06g066060.2.1	ATP-dependent RNA helicase	69	1	2	46.982/6.41			0.08		0.0289855	2.89855
	SltS-349	Solyc12g055800.1.1	V-type ATP synthase alpha chain	419	36	21	68.798/5.20	79/5.22	36	0.71	0.84	0.845238	84.5238
		Solyc06g060290.2.1	Protein disulfide isomerase	60	9	9	49.61/4.96			0.08		0.0952381	9.52381
		Solyc03g083090.2.1	Glycogen synthase	40	1	1	71.376/5.80			0.05		0.0595238	5.95238
a Spot number as given on the 2-D gel images. b Gene identification number as in SGN database. c The significance score (p < 0.05) of a protein, as produced by the Mascot algorithm. d Exponentially modified PAI (emPAI)=10(to the power PAI)−1. e % mol fraction (Protein content)=emPAI/Total emPAI of a spot x 100.
Protein abundance index (PAI) = No of observed peptide / No of observable peptide
Exponentially modified PAI (emPAI) = 10(to the power PAI)−1
Protein content (mol % ) = emPAI/Total emPAI of a spot x 100
